# Supplementary material for: Lyz1-Expressing Alveolar Type II Cells Contribute to Lung Regeneration
Source: J Respir Biol Transl Med. Author manuscript; Available in PMC 2026 Jan 16. (PMC12807509; doi:10.70322/jrbtm.2025.10011)
Supplement: Supplementary Information — The following supporting information can be found at: https://www.sciepublish.com/article/pii/774, Figure S1: scRNA-seq reveals distinct lung epithelial populations. (A) UMAP plot showing distinct epithelial cell populations in adult mouse lungs. Re-analysis of the publicly available datasets GSE171571, GSE132910, GSE138585 and GSE202226. (B) Dot plot showing the representative markers for each lung epithelial cell population. (C–E) UMAP plot showing the expression of Axin2 (C), Cd44 (D) and Cd274 (E) in adult mouse AT2 cell populations. (F,G) The top 10 GO terms (F) and GSEA pathways (G) associated with genes enriched in Lyz1+ AT2 subpopulation; Figure S2: Lyz1-expressing AT2 cells contribute to lung regeneration upon bleomycin treatment. (A) Schematic of tamoxifen injection and bleomycin challenge of Lyz1CreERT2;R26tdT mice. (B) Representative images showing SPC+tdTomato+ cells in lung tissues. (C) Representative images showing Krt8+tdTomato+ cells in bleomycin-challenged lung tissues. Magnified image of dashed square frame showing on the right. (D) Representative images showing Pdpn+tdTomato+ cells (arrows) in bleomycin-challenged lung tissues. Data are representative of at least three independent experiments. Scale bars: 100 μm. Table S1: Mouse_AT2_Cell_subpopulation_Markers. [file NIHMS2126477-supplement-Supplementary_Information.zip › Supplemental Table S1_Mouse_AT2_Cell_subpopulation_Markers.csv]

	p_val	avg_log2FC	pct.1	pct.2	p_val_adj	cluster	gene
Lyz2	8.16462672740204e-203	0.620190929458401	1	1	1.74543390178401e-198	AT2	Lyz2
Gm42418	3.86516315550687e-104	1.17809035832144	0.676	0.433	8.26294579384259e-100	AT2	Gm42418
Chil1	2.68731622777953e-79	0.599194559191113	0.942	0.843	5.74494463174708e-75	AT2	Chil1
Hspa5	7.77704218861853e-74	0.577678238808669	0.872	0.76	1.66257607908287e-69	AT2	Hspa5
H2afj	9.72639245472146e-74	0.50583109567908	0.888	0.639	2.07930817897035e-69	AT2	H2afj
Lars2	5.97848967987948e-72	1.2053308063142	0.494	0.292	1.27808152376464e-67	AT2	Lars2
Napsa	3.11691675602632e-68	0.311703640165847	0.988	0.992	6.66334464103308e-64	AT2	Napsa
AY036118	5.33096964887862e-67	1.29785967411627	0.454	0.257	1.13965469153727e-62	AT2	AY036118
Atp5f1	2.71771474901449e-62	0.497931603687733	0.812	0.6	5.80993059044318e-58	AT2	Atp5f1
Fosb	3.68757305876215e-53	0.72203876176634	0.644	0.47	7.88329368502172e-49	AT2	Fosb
Ndufb1-ps	2.3028542965448e-50	0.892823634041919	0.403	0.225	4.92304191515346e-46	AT2	Ndufb1-ps
Smim6	2.99259154708369e-48	0.480368153541015	0.737	0.561	6.39756220935552e-44	AT2	Smim6
Sftpd	6.18608551525972e-41	0.283541607174485	0.996	0.996	1.32246136145222e-36	AT2	Sftpd
Jun	7.02318357324418e-39	0.42307370804493	0.876	0.8	1.50141618428814e-34	AT2	Jun
Marc2	9.9096911861594e-39	0.558658198052788	0.563	0.402	2.11849378177716e-34	AT2	Marc2
mt-Nd4l	7.12958533373806e-38	0.729443722400751	0.791	0.734	1.52416275264652e-33	AT2	mt-Nd4l
Iqgap1	3.88281828889256e-37	0.361635302172302	0.924	0.906	8.30068893799451e-33	AT2	Iqgap1
Gm10076	1.17816101304858e-36	0.382586442590259	0.816	0.699	2.51867261369525e-32	AT2	Gm10076
Sept7	2.40654106892479e-36	0.552615458315592	0.59	0.424	5.14470349714743e-32	AT2	Sept7
2900097C17Rik	3.15238763813739e-36	0.888237334881466	0.321	0.182	6.73917429281012e-32	AT2	2900097C17Rik
Hc	3.77808965563907e-36	0.433464772255147	0.95	0.942	8.07680006582521e-32	AT2	Hc
Skp1a	6.74193980257887e-36	0.469284449394418	0.618	0.458	1.44129189099531e-31	AT2	Skp1a
Lcn2	2.3768628809691e-35	0.758341965521656	0.898	0.853	5.08125746693574e-31	AT2	Lcn2
Atf3	1.46085844523496e-32	0.583329314926711	0.599	0.461	3.12302318422329e-28	AT2	Atf3
Qk	5.30487048642352e-32	0.735716849699826	0.449	0.311	1.13407521258762e-27	AT2	Qk
Fos	6.07885066769247e-32	0.419273487108154	0.789	0.697	1.2995366957393e-27	AT2	Fos
Calr	2.53938735565075e-31	0.40995836434091	0.802	0.717	5.42870228891018e-27	AT2	Calr
Gm10260	3.44172064289101e-31	0.878835410120025	0.306	0.18	7.35771039037239e-27	AT2	Gm10260
Tgoln1	1.89122905570645e-30	0.375564557997976	0.883	0.85	4.04306947528924e-26	AT2	Tgoln1
Fam129b	4.9061515724746e-30	0.527049825298263	0.528	0.388	1.04883708316362e-25	AT2	Fam129b
March7	6.79365482738463e-30	0.727229479714718	0.415	0.281	1.45234752899829e-25	AT2	March7
Atrx	1.24712433161233e-29	0.559238520379999	0.635	0.518	2.66610239612084e-25	AT2	Atrx
Ptgs1	3.9635689156196e-29	0.552756192241244	0.616	0.506	8.47331762781157e-25	AT2	Ptgs1
Fam173a	2.78720758031656e-28	0.450973424117802	0.554	0.41	5.95849236520074e-24	AT2	Fam173a
mt-Nd5	3.08360367722815e-28	0.624077730204672	0.931	0.922	6.59212794117835e-24	AT2	mt-Nd5
Scd1	1.26784720679913e-27	0.3173769128658	0.995	0.997	2.71040375869518e-23	AT2	Scd1
Klf6	3.58075710734344e-27	0.538288591137325	0.641	0.527	7.6549425440788e-23	AT2	Klf6
1110008P14Rik	5.07224018682144e-27	0.505385873913335	0.513	0.381	1.08434350713869e-22	AT2	1110008P14Rik
Soat1	1.44666377620289e-26	0.417211030253475	0.808	0.753	3.09267782076653e-22	AT2	Soat1
H2afy	2.4746243493058e-26	0.434920456795807	0.559	0.415	5.29025193394594e-22	AT2	H2afy
Ppp1r15a	3.55497521092653e-26	0.591113258498364	0.454	0.332	7.59982600591874e-22	AT2	Ppp1r15a
Hsp90b1	4.45106342614179e-26	0.311541571364857	0.875	0.821	9.51548339240592e-22	AT2	Hsp90b1
Hp	2.24590264650228e-25	0.363956760947515	0.936	0.917	4.80129067769257e-21	AT2	Hp
Tax1bp1	3.54221018422965e-25	0.443348111347834	0.557	0.428	7.57253693184615e-21	AT2	Tax1bp1
Atp11a	5.4818887344778e-25	0.355721774876336	0.826	0.777	1.17191817365666e-20	AT2	Atp11a
Ccnd1	1.05660201514101e-24	0.529179968754787	0.57	0.46	2.25880378796844e-20	AT2	Ccnd1
Slc9a3r2	1.12287017185906e-24	0.448506497181144	0.511	0.385	2.40047185340031e-20	AT2	Slc9a3r2
Egr1	1.37683612680052e-24	0.502441174852525	0.599	0.484	2.94340027187415e-20	AT2	Egr1
Tsc22d4	1.7897424647431e-24	0.794895441958124	0.295	0.187	3.8261114411278e-20	AT2	Tsc22d4
March6	2.33357006250087e-24	0.697615251837033	0.331	0.213	4.98870607961436e-20	AT2	March6
March5	5.67831633415757e-24	0.680313917251945	0.357	0.244	1.21391046591621e-19	AT2	March5
Mal	6.97812020080631e-24	0.452951106718585	0.602	0.49	1.49178253652837e-19	AT2	Mal
5330417C22Rik	1.15941358997776e-23	0.610071953941121	0.39	0.275	2.47859437265446e-19	AT2	5330417C22Rik
D230025D16Rik	1.34897112531851e-23	0.50999349776139	0.486	0.363	2.8838304717059e-19	AT2	D230025D16Rik
Ubc	3.0590188301818e-23	0.274911331073667	0.925	0.883	6.53957045516265e-19	AT2	Ubc
H2-Ke6	8.73775781622232e-23	0.53129279431641	0.45	0.331	1.86795786595201e-18	AT2	H2-Ke6
Fam49b	1.10639226619209e-22	0.78353006820356	0.302	0.197	2.36524538666544e-18	AT2	Fam49b
Cyhr1	1.797451969336e-22	0.466728915039269	0.481	0.359	3.84259282004649e-18	AT2	Cyhr1
Tmem176a	2.00383250550772e-22	0.410357501285374	0.779	0.707	4.2837931302744e-18	AT2	Tmem176a
Fam126b	2.29875019810588e-22	0.62089566735823	0.357	0.245	4.91426817351074e-18	AT2	Fam126b
Nfkbia	2.41082667214886e-22	0.462683737234075	0.583	0.461	5.15386525971984e-18	AT2	Nfkbia
Cpm	5.35167640903707e-22	0.338015787733769	0.853	0.817	1.14408138272395e-17	AT2	Cpm
Dnajc3	1.00077709635691e-21	0.408186016822395	0.659	0.554	2.1394612765918e-17	AT2	Dnajc3
Eif3a	1.87837857378781e-21	0.447166956855172	0.589	0.48	4.01559771504358e-17	AT2	Eif3a
Id2	4.1936397268435e-21	0.287073232911884	0.849	0.778	8.96516300804604e-17	AT2	Id2
Sptbn1	1.07188197177738e-20	0.41133805933939	0.732	0.664	2.29146927926569e-16	AT2	Sptbn1
Egfl6	2.75056179354546e-20	0.302675267953641	0.853	0.812	5.88015100224149e-16	AT2	Egfl6
Dnaja1	3.26929480185139e-20	0.345695486403755	0.766	0.686	6.98909842739791e-16	AT2	Dnaja1
Akap9	3.72212677314201e-20	0.599033155198727	0.447	0.336	7.95716261562299e-16	AT2	Akap9
Col4a3bp	4.08545866525623e-20	0.758057719172863	0.27	0.176	8.73389353458476e-16	AT2	Col4a3bp
1810058I24Rik	5.17365711963984e-20	0.465968939478003	0.458	0.347	1.1060244190366e-15	AT2	1810058I24Rik
Abcd3	5.44270573306675e-20	0.313358560160576	0.802	0.774	1.16354163161501e-15	AT2	Abcd3
Ddx3x	7.58931759430349e-20	0.352794926571857	0.734	0.644	1.6224443153102e-15	AT2	Ddx3x
Cers2	1.2769475517289e-19	0.310204244925743	0.747	0.662	2.72985847608604e-15	AT2	Cers2
mt-Nd2	1.79944250645174e-19	0.409265030487775	0.998	0.998	3.84684819029254e-15	AT2	mt-Nd2
Rbpjl	2.06594569199796e-19	0.404207280914507	0.672	0.575	4.41657870035323e-15	AT2	Rbpjl
Ptprf	4.04231687949073e-19	0.302565440215958	0.898	0.886	8.64166502497529e-15	AT2	Ptprf
Il33	6.69184742519703e-19	0.411784694015918	0.752	0.695	1.43058314255862e-14	AT2	Il33
Pnrc1	7.04672345861677e-19	0.311099361467104	0.777	0.703	1.50644854098309e-14	AT2	Pnrc1
Xist	1.63405707934894e-18	0.397864843665097	0.48	0.364	3.49328722423217e-14	AT2	Xist
Eif5	1.86357212059222e-18	0.331558883223497	0.693	0.598	3.98394447940204e-14	AT2	Eif5
Pdia3	2.04155541894693e-18	0.308002404373991	0.771	0.697	4.36443717462475e-14	AT2	Pdia3
Srsf5	2.14995288287437e-18	0.25341871282338	0.862	0.804	4.59616927300882e-14	AT2	Srsf5
Pdia6	2.38307106427534e-18	0.267929774283665	0.829	0.762	5.09452932120783e-14	AT2	Pdia6
mt-Co2	2.96870039173196e-18	0.291527054029394	0.998	0.999	6.34648769744459e-14	AT2	mt-Co2
mt-Nd4	5.97576035213535e-18	0.264209425147418	0.997	0.999	1.2774980480795e-13	AT2	mt-Nd4
Slc12a2	8.77246552719898e-18	0.332297761151534	0.78	0.726	1.8753776804046e-13	AT2	Slc12a2
Rrbp1	9.56725950891924e-18	0.368397395126438	0.704	0.616	2.04528873781675e-13	AT2	Rrbp1
Son	9.63313938229376e-18	0.41727772052516	0.818	0.762	2.05937253714676e-13	AT2	Son
Clip4	2.97934048711874e-17	0.535923606660535	0.437	0.343	6.36923409336245e-13	AT2	Clip4
Impad1	4.41240724108075e-17	0.675626128547896	0.295	0.208	9.43284419998243e-13	AT2	Impad1
Gm16286	4.86633421508739e-17	0.540363289206582	0.334	0.243	1.04032492850138e-12	AT2	Gm16286
Cxadr	5.77199972540612e-17	0.462408627605848	0.412	0.314	1.23393810129732e-12	AT2	Cxadr
Tex15	6.29344564960947e-17	0.668734121139673	0.284	0.196	1.34541281097351e-12	AT2	Tex15
Gadd45b	7.29015123130496e-17	0.485117274192119	0.424	0.327	1.55848853022837e-12	AT2	Gadd45b
C3	7.63408947146726e-17	0.502771793027984	0.5	0.409	1.63201564721027e-12	AT2	C3
Itih4	8.2170673076268e-17	0.5691958109394	0.558	0.475	1.75664464902446e-12	AT2	Itih4
Ddhd1	1.10420161202563e-16	0.611339547842101	0.391	0.299	2.36056220618839e-12	AT2	Ddhd1
Dusp1	2.0323070617429e-16	0.283729951453486	0.737	0.645	4.34466603659398e-12	AT2	Dusp1
mt-Atp8	3.71209285904159e-16	0.489012671857883	0.654	0.597	7.93571211405911e-12	AT2	mt-Atp8
Ccnl1	6.16473779208306e-16	0.407909721822213	0.511	0.411	1.31789764519152e-11	AT2	Ccnl1
Ccdc47	7.30901979355732e-16	0.419308794933092	0.512	0.416	1.56252225146668e-11	AT2	Ccdc47
Tln1	7.34671107672449e-16	0.497327132077252	0.38	0.285	1.57057989398216e-11	AT2	Tln1
Tmem176b	8.4814786070962e-16	0.317109478262591	0.842	0.805	1.81317049662503e-11	AT2	Tmem176b
Adgrg1	1.07070689082113e-15	0.345125830652217	0.583	0.484	2.28895719119741e-11	AT2	Adgrg1
Mylk	1.22726426072385e-15	0.408360809589576	0.497	0.402	2.62364553657545e-11	AT2	Mylk
Secisbp2l	1.29554510730529e-15	0.341879596246073	0.693	0.626	2.76961633039726e-11	AT2	Secisbp2l
Wdr61	1.65641167387346e-15	0.477338101908451	0.389	0.299	3.54107687640669e-11	AT2	Wdr61
Fam189a2	1.84400479328225e-15	0.589187954831555	0.3	0.215	3.94211344707879e-11	AT2	Fam189a2
Lrp2	2.54237068220678e-15	0.435988805519094	0.635	0.566	5.43508004442166e-11	AT2	Lrp2
Timp3	3.44982952142182e-15	0.444965478493093	0.433	0.336	7.37504555089557e-11	AT2	Timp3
Nedd4	4.59304514953807e-15	0.297479760627851	0.705	0.639	9.81901192068248e-11	AT2	Nedd4
Klf4	4.80207079067596e-15	0.548083276904421	0.34	0.25	1.02658669363071e-10	AT2	Klf4
Pnp	5.34097153465051e-15	0.498096981339654	0.348	0.256	1.14179289467759e-10	AT2	Pnp
Hsd17b11	5.66967808054288e-15	0.359372400446044	0.491	0.392	1.21206378005846e-10	AT2	Hsd17b11
Gclc	6.88874430743664e-15	0.320225193904494	0.776	0.73	1.4726757580438e-10	AT2	Gclc
Dst	7.93699372138977e-15	0.564279659076187	0.396	0.309	1.69677051775871e-10	AT2	Dst
Klf9	8.15348111844322e-15	0.395369982290674	0.642	0.572	1.74305119350079e-10	AT2	Klf9
Mme	8.70282064018576e-15	0.299952885551453	0.744	0.694	1.86048899645891e-10	AT2	Mme
Zfand5	9.14067164855019e-15	0.356750162646103	0.585	0.488	1.95409278502706e-10	AT2	Zfand5
Lrp10	1.32300483801491e-14	0.378431671132331	0.493	0.398	2.82831974270828e-10	AT2	Lrp10
Plxnb2	1.35677496436592e-14	0.40129641722875	0.518	0.429	2.90051351882147e-10	AT2	Plxnb2
Lamb3	1.39260717883844e-14	0.447286633154992	0.393	0.301	2.97711562692082e-10	AT2	Lamb3
Tmem189	1.64749876185941e-14	0.486790662257313	0.309	0.226	3.52202285310305e-10	AT2	Tmem189
Eif3c	2.6865158962001e-14	0.348019005653528	0.576	0.488	5.74323368289658e-10	AT2	Eif3c
Atp2a2	3.82243009216797e-14	0.346313473963647	0.617	0.539	8.17159105103668e-10	AT2	Atp2a2
Serpinb6b	4.14785669868319e-14	0.341704966394601	0.59	0.511	8.86728805044493e-10	AT2	Serpinb6b
C330007P06Rik	5.3559972690722e-14	0.545292148973777	0.279	0.2	1.14500509618225e-09	AT2	C330007P06Rik
2610507B11Rik	5.8302722417696e-14	0.57260904540586	0.312	0.231	1.24639559984551e-09	AT2	2610507B11Rik
Kif5b	1.07865672049445e-13	0.322250713818549	0.672	0.601	2.30595233707304e-09	AT2	Kif5b
Ptges	1.08324545814366e-13	0.522651972984115	0.251	0.173	2.31576214041951e-09	AT2	Ptges
0610012G03Rik	1.16064469485178e-13	0.422942437263607	0.394	0.307	2.48122622865414e-09	AT2	0610012G03Rik
Hdlbp	1.49666716708378e-13	0.289948327201596	0.587	0.504	3.1995750697917e-09	AT2	Hdlbp
Prrc2c	1.64080397199058e-13	0.380073871442468	0.544	0.456	3.50771073132146e-09	AT2	Prrc2c
Kcnc3	2.05961285911629e-13	0.395118374787928	0.586	0.503	4.4030403702188e-09	AT2	Kcnc3
Os9	2.38039586537342e-13	0.359079846357971	0.494	0.402	5.0888102809953e-09	AT2	Os9
Apc	3.56049187627306e-13	0.400219171068077	0.518	0.436	7.61161953309654e-09	AT2	Apc
Irs2	3.91357766352656e-13	0.428544776652107	0.426	0.341	8.36644632908708e-09	AT2	Irs2
Ncl	4.29743094245026e-13	0.283195331402138	0.687	0.613	9.18704786877016e-09	AT2	Ncl
Csde1	4.32054852359652e-13	0.272049726142694	0.669	0.593	9.23646863374465e-09	AT2	Csde1
Junb	1.02500855260288e-12	0.273169357848746	0.753	0.689	2.19126328375444e-08	AT2	Junb
Idi1	1.02781560654258e-12	0.353591546188641	0.601	0.536	2.19726420366673e-08	AT2	Idi1
Clu	1.1698976726111e-12	0.597232618309701	0.521	0.451	2.501007244508e-08	AT2	Clu
Tpr	1.34886974217548e-12	0.37826186921833	0.497	0.41	2.88361373482275e-08	AT2	Tpr
Ick	1.37473009763762e-12	0.594407454501714	0.269	0.196	2.9388980027297e-08	AT2	Ick
Pbxip1	1.39635863633476e-12	0.403769600807427	0.454	0.37	2.98513549275646e-08	AT2	Pbxip1
Tpm1	1.64416170569539e-12	0.257109459998892	0.828	0.791	3.51488889443561e-08	AT2	Tpm1
Hbegf	2.2165639845494e-12	0.556000405049074	0.324	0.246	4.73857048616971e-08	AT2	Hbegf
Nr1d1	2.56569073991675e-12	0.525116034843481	0.317	0.241	5.48493366379404e-08	AT2	Nr1d1
Pqlc1	2.77004051555917e-12	0.413645885062842	0.353	0.273	5.9217926141624e-08	AT2	Pqlc1
Fus	3.12637808168651e-12	0.312463191254044	0.728	0.655	6.68357106302941e-08	AT2	Fus
Ubxn4	3.82230865931393e-12	0.317114298947994	0.539	0.452	8.17133145188131e-08	AT2	Ubxn4
Lrg1	3.88421589169026e-12	0.622558194949023	0.615	0.562	8.30367673325545e-08	AT2	Lrg1
Usp8	6.2723468899795e-12	0.333830732330111	0.593	0.52	1.34090231813982e-07	AT2	Usp8
Sertad1	6.99591198941392e-12	0.345210873322593	0.461	0.382	1.49558606509691e-07	AT2	Sertad1
Txnip	7.9821593560189e-12	0.40361039837753	0.574	0.503	1.70642602712972e-07	AT2	Txnip
Dnajb9	9.22887866125235e-12	0.3359719342888	0.512	0.427	1.97294968020253e-07	AT2	Dnajb9
Mier1	1.09769990100071e-11	0.396638442768741	0.321	0.244	2.34666284835931e-07	AT2	Mier1
Lrrfip1	1.66576525043493e-11	0.307245396134844	0.537	0.451	3.56107295237979e-07	AT2	Lrrfip1
eGFP	1.71420126303902e-11	0.462247049715376	0.308	0.235	3.66461946012481e-07	AT2	eGFP
Ier5	1.73853888333557e-11	0.342188354278696	0.378	0.295	3.71664842479478e-07	AT2	Ier5
Lman1	1.76113117994408e-11	0.39341617561475	0.362	0.282	3.76494623648446e-07	AT2	Lman1
Nktr	2.27154684032401e-11	0.493936734069482	0.46	0.386	4.85611283524468e-07	AT2	Nktr
Chd4	2.64181580475743e-11	0.360233938272052	0.542	0.467	5.64767382741042e-07	AT2	Chd4
Nfe2l1	3.02430929196811e-11	0.318510916464543	0.448	0.361	6.46536840436942e-07	AT2	Nfe2l1
Acadl	3.11617025625274e-11	0.315607740930627	0.5	0.418	6.66174877381711e-07	AT2	Acadl
Ranbp2	3.14214662057753e-11	0.528416849724628	0.332	0.261	6.71728104547064e-07	AT2	Ranbp2
Tra2a	3.1762128692926e-11	0.357052411238416	0.627	0.558	6.79010787197372e-07	AT2	Tra2a
Itgb1	5.00483013391688e-11	0.266684425549447	0.633	0.56	1.06993258602875e-06	AT2	Itgb1
Cyp2b10	6.30549701959923e-11	0.594737968908475	0.261	0.196	1.34798915284992e-06	AT2	Cyp2b10
Zbtb38	6.7513530436009e-11	0.391022826656336	0.397	0.318	1.443304253661e-06	AT2	Zbtb38
Amotl2	7.13135888888763e-11	0.417615530059421	0.419	0.344	1.5245419032664e-06	AT2	Amotl2
Magt1	7.87170679550052e-11	0.350222657651795	0.406	0.325	1.6828134787421e-06	AT2	Magt1
Ehf	8.31635075185589e-11	0.357815267351842	0.446	0.362	1.77786946373175e-06	AT2	Ehf
Golgb1	8.41752641156078e-11	0.384807596441266	0.506	0.434	1.79949879626346e-06	AT2	Golgb1
Ier3	8.45858634103951e-11	0.469071923286508	0.375	0.3	1.80827658798743e-06	AT2	Ier3
Atp6v1a	9.50418112738505e-11	0.268207315509284	0.654	0.593	2.03180384141238e-06	AT2	Atp6v1a
Ro60	1.04873295558861e-10	0.433055129060839	0.266	0.195	2.24198131245734e-06	AT2	Ro60
Smc1a	1.25828562177895e-10	0.420934986770892	0.361	0.285	2.68996300223903e-06	AT2	Smc1a
Phip	1.26325067402403e-10	0.431625534698848	0.421	0.348	2.70057729092857e-06	AT2	Phip
Hbp1	1.33421150879196e-10	0.336026361441612	0.394	0.314	2.85227736349545e-06	AT2	Hbp1
1110032A03Rik	1.34608415704929e-10	0.5196403086541	0.252	0.186	2.87765871093998e-06	AT2	1110032A03Rik
Copb2	1.4128589369826e-10	0.320802636633721	0.406	0.326	3.0204098354814e-06	AT2	Copb2
Tspan1	1.4254587892102e-10	0.468829777613249	0.3	0.23	3.04734579957357e-06	AT2	Tspan1
Kcnj15	1.91277850314061e-10	0.30051065704007	0.652	0.601	4.089137884014e-06	AT2	Kcnj15
Arhgap29	2.14541878171854e-10	0.526653046608255	0.285	0.218	4.5864762715579e-06	AT2	Arhgap29
Matn4	2.23228021311346e-10	0.275908670232147	0.656	0.583	4.77216863959396e-06	AT2	Matn4
Azin2	2.88812071995835e-10	0.357843196339568	0.369	0.292	6.17422447512697e-06	AT2	Azin2
Itpr2	2.92888288226639e-10	0.496528690499779	0.385	0.314	6.26136582570908e-06	AT2	Itpr2
Epn3	3.1101589863375e-10	0.293976889573442	0.492	0.416	6.6488978809923e-06	AT2	Epn3
Copb1	3.15043417741302e-10	0.348050611148244	0.357	0.285	6.73499818447355e-06	AT2	Copb1
Nrip1	3.22045738620209e-10	0.456776549922113	0.291	0.223	6.88469380022284e-06	AT2	Nrip1
Srsf11	3.79644599652125e-10	0.393141204857113	0.512	0.433	8.11604225136314e-06	AT2	Srsf11
Atf4	4.17288734794385e-10	0.254940166392894	0.638	0.562	8.92079857243436e-06	AT2	Atf4
Lcp1	4.17622864689926e-10	0.284821985739321	0.53	0.446	8.92794160134124e-06	AT2	Lcp1
Rest	4.93567724196675e-10	0.490112888364244	0.284	0.217	1.05514908078765e-05	AT2	Rest
Ppp2r5a	5.51421033606117e-10	0.356246692793739	0.442	0.366	1.17882788564316e-05	AT2	Ppp2r5a
Pi4k2a	5.68710065734278e-10	0.426563881133257	0.266	0.198	1.21578837852674e-05	AT2	Pi4k2a
Mcl1	5.90155782699495e-10	0.301305609836344	0.561	0.491	1.26163503225498e-05	AT2	Mcl1
Srrm2	6.10935599466851e-10	0.285247914627376	0.801	0.769	1.30605812454023e-05	AT2	Srrm2
Mia3	6.79308172019543e-10	0.420327130133527	0.301	0.231	1.45222501014338e-05	AT2	Mia3
Scaf11	6.97743669950694e-10	0.415246606978244	0.469	0.399	1.49163641762059e-05	AT2	Scaf11
Nars	7.8263169779747e-10	0.405877758862633	0.34	0.268	1.67311004355143e-05	AT2	Nars
Rnps1	8.09889347479273e-10	0.541453089855722	0.374	0.306	1.73138144704119e-05	AT2	Rnps1
Dhx36	8.94197285874971e-10	0.549652989365245	0.257	0.193	1.91161495774351e-05	AT2	Dhx36
Bptf	9.33467930065864e-10	0.356736110892677	0.447	0.375	1.9955677408948e-05	AT2	Bptf
Ddx6	1.18489452931745e-09	0.275025563469733	0.598	0.534	2.53306752477485e-05	AT2	Ddx6
Trip11	1.20008934530055e-09	0.422932646604819	0.348	0.279	2.56555100238351e-05	AT2	Trip11
Bod1l	1.26813621424947e-09	0.473007314121578	0.312	0.243	2.71102159882251e-05	AT2	Bod1l
Cyp51	1.54920977783548e-09	0.309904064080299	0.37	0.295	3.31190066305669e-05	AT2	Cyp51
Clcn4	1.6442437806859e-09	0.423716875661527	0.297	0.232	3.51506435435033e-05	AT2	Clcn4
Golga4	2.02094094617783e-09	0.437861397456999	0.409	0.34	4.32036755473896e-05	AT2	Golga4
Pcmtd1	2.55411367153197e-09	0.274497472014712	0.41	0.331	5.46018420700105e-05	AT2	Pcmtd1
Myh9	2.6609060732899e-09	0.379965859833982	0.427	0.359	5.68848500347915e-05	AT2	Myh9
Cebpz	2.71955291444878e-09	0.44505999912769	0.283	0.218	5.81386022050861e-05	AT2	Cebpz
Etnk1	2.78006757336881e-09	0.285513944778336	0.532	0.456	5.94322845834783e-05	AT2	Etnk1
Slc9a3r1	2.80218561482458e-09	0.378293113221846	0.299	0.233	5.99051240737199e-05	AT2	Slc9a3r1
Pura	2.89661091315746e-09	0.284459391278024	0.547	0.474	6.19237481014801e-05	AT2	Pura
Cast	3.05677309475246e-09	0.405871388802121	0.321	0.254	6.53476952196181e-05	AT2	Cast
H6pd	3.52924613544535e-09	0.355185446477351	0.442	0.372	7.54482238835508e-05	AT2	H6pd
Skil	3.74018705649187e-09	0.415020611248104	0.275	0.21	7.99577188936832e-05	AT2	Skil
Hectd1	4.47910273872425e-09	0.286229807698384	0.454	0.381	9.5754258348447e-05	AT2	Hectd1
Nemf	4.82145881274649e-09	0.40673719286804	0.423	0.356	0.000103073146498894	AT2	Nemf
Brd2	5.04503264537225e-09	0.274078209271891	0.623	0.555	0.000107852707892768	AT2	Brd2
Usp33	5.07651256052044e-09	0.332114630934778	0.458	0.387	0.000108525685518806	AT2	Usp33
Fgf1	5.34897751378899e-09	0.315680662742059	0.413	0.342	0.000114350441289781	AT2	Fgf1
Slc38a2	5.88068961511517e-09	0.353778281754305	0.597	0.523	0.000125717382591932	AT2	Slc38a2
Kmt2e	6.98925553682831e-09	0.276880885537927	0.582	0.507	0.000149416304866316	AT2	Kmt2e
Glg1	7.14875471284044e-09	0.420191967533047	0.329	0.263	0.000152826078251103	AT2	Glg1
Tuba4a	7.96433292737634e-09	0.300882876577397	0.487	0.413	0.000170261509321451	AT2	Tuba4a
Entpd1	8.09490443562214e-09	0.364718741122139	0.454	0.39	0.00017305286702473	AT2	Entpd1
Nr3c1	8.31639104805994e-09	0.321162983416144	0.399	0.328	0.000177787807825425	AT2	Nr3c1
Lap3	8.829087822045e-09	0.354998889870375	0.37	0.302	0.000188748239459678	AT2	Lap3
Ltbp3	9.17257629753182e-09	0.337700182555507	0.444	0.374	0.000196091336088635	AT2	Ltbp3
Ggt5	9.45531778798984e-09	0.394499778673998	0.282	0.219	0.000202135783671647	AT2	Ggt5
Rb1cc1	9.57947162270581e-09	0.399205011948814	0.368	0.303	0.000204789944350205	AT2	Rb1cc1
Ubxn2a	9.61833689104243e-09	0.434818275070716	0.324	0.261	0.000205620806056705	AT2	Ubxn2a
Hadha	9.99778989942304e-09	0.307398995923407	0.446	0.376	0.000213732752469866	AT2	Hadha
Usp9x	1.02287660635608e-08	0.322362251640712	0.55	0.487	0.000218670560906802	AT2	Usp9x
Wwp1	1.17028626727599e-08	0.285282976514905	0.432	0.36	0.00025018379821826	AT2	Wwp1
Snw1	1.21517808901835e-08	0.334135153524671	0.369	0.303	0.000259780771870343	AT2	Snw1
Myof	1.23348252645724e-08	0.416777072041962	0.373	0.308	0.000263693894506028	AT2	Myof
Cd2ap	1.28336869573141e-08	0.473631294361278	0.279	0.219	0.000274358559773461	AT2	Cd2ap
Fyttd1	1.41276551381877e-08	0.320672630458249	0.341	0.273	0.000302021011544177	AT2	Fyttd1
Purb	1.41440600468936e-08	0.303600737138844	0.534	0.473	0.000302371715682492	AT2	Purb
Txnrd1	1.50083215561888e-08	0.285366379768042	0.389	0.315	0.000320847898228203	AT2	Txnrd1
Gadd45g	1.56384916466178e-08	0.292916259625264	0.509	0.434	0.000334319674421396	AT2	Gadd45g
Plcg1	1.57269348738688e-08	0.427846687556937	0.27	0.208	0.000336210413733567	AT2	Plcg1
Ctsl	1.57492385655632e-08	0.264825918863285	0.495	0.416	0.00033668722205461	AT2	Ctsl
Gem	1.6040551093949e-08	0.359034702867473	0.339	0.272	0.000342914901286442	AT2	Gem
Tiparp	1.64073183521417e-08	0.407795734489997	0.305	0.243	0.000350755651732086	AT2	Tiparp
B4galnt1	1.70418955947983e-08	0.386296406576224	0.311	0.247	0.000364321644025598	AT2	B4galnt1
Sf3b1	1.96015981203521e-08	0.288875822355667	0.557	0.488	0.000419042964616888	AT2	Sf3b1
Mgll	2.04382768513904e-08	0.351391855164746	0.303	0.239	0.000436929482529024	AT2	Mgll
Sec14l4	2.11258933184973e-08	0.27797487629209	0.47	0.404	0.000451629347362835	AT2	Sec14l4
Sox4	2.13595211205537e-08	0.280258864935171	0.501	0.432	0.000456623842515197	AT2	Sox4
March2	2.15999386427737e-08	0.440901964771588	0.259	0.202	0.000461763488305217	AT2	March2
Lrp6	2.37150052087474e-08	0.34117167755439	0.364	0.296	0.000506979381352602	AT2	Lrp6
Anxa5	2.47744338786099e-08	0.312615459432611	0.658	0.595	0.000529627847456923	AT2	Anxa5
Runx1	2.66028886968397e-08	0.30742389875963	0.428	0.356	0.000568716554561039	AT2	Runx1
C2cd4b	2.68360924459775e-08	0.39245503712405	0.411	0.349	0.000573701984310107	AT2	C2cd4b
Resf1	2.89358318342228e-08	0.504397275276177	0.311	0.252	0.000618590212952016	AT2	Resf1
Irak1	2.90916532357809e-08	0.364457030308305	0.306	0.244	0.000621921362874525	AT2	Irak1
Dhx40	3.1766307431525e-08	0.368167735879694	0.288	0.225	0.000679100120271142	AT2	Dhx40
Rock1	3.66801242050564e-08	0.271443962806087	0.55	0.485	0.000784147695255696	AT2	Rock1
Tmem41b	3.77524719966816e-08	0.357586850734164	0.355	0.284	0.000807072346345059	AT2	Tmem41b
Dhcr24	4.27942000995777e-08	0.286344243799467	0.403	0.336	0.000914854409728771	AT2	Dhcr24
Elf3	4.42692703462272e-08	0.309316058210224	0.351	0.283	0.000946388461461645	AT2	Elf3
Usp7	4.94011724378644e-08	0.382168735171818	0.293	0.231	0.00105609826437667	AT2	Usp7
Prpf4b	5.21743587483764e-08	0.475166011500203	0.359	0.294	0.00111538344132279	AT2	Prpf4b
Ptpn1	5.71995655336342e-08	0.253886836430223	0.363	0.293	0.00122281231197803	AT2	Ptpn1
Dnajb11	6.21410571018767e-08	0.292514794797041	0.399	0.334	0.00132845151872392	AT2	Dnajb11
Srpr	6.29314803751054e-08	0.27670925364069	0.469	0.407	0.001345349187459	AT2	Srpr
Tcf25	6.35512520683332e-08	0.252721989195802	0.61	0.546	0.00135859866671683	AT2	Tcf25
Slc38a10	7.4089628715929e-08	0.320979003765675	0.293	0.232	0.00158388808268913	AT2	Slc38a10
Trib1	8.06567049604976e-08	0.434851701825784	0.326	0.266	0.00172427903864552	AT2	Trib1
Chpt1	8.96627488620526e-08	0.319250933532268	0.461	0.401	0.00191681024517296	AT2	Chpt1
Eprs	1.10723242241131e-07	0.311116903368232	0.336	0.273	0.00236704147263089	AT2	Eprs
Marcksl1	1.19732198007818e-07	0.394302198141376	0.283	0.225	0.00255963492901113	AT2	Marcksl1
Vegfa	1.32528450413297e-07	0.360007273826863	0.386	0.323	0.00283319321293546	AT2	Vegfa
Sec61a1	1.32805399600719e-07	0.281244963139339	0.492	0.432	0.00283911383266416	AT2	Sec61a1
Mia2	1.3305932457652e-07	0.360318995575918	0.334	0.274	0.00284454224079684	AT2	Mia2
Pdia4	1.45500683845034e-07	0.334667485672012	0.402	0.339	0.00311051361923914	AT2	Pdia4
Zfp148	1.45609940988644e-07	0.354708351355278	0.307	0.246	0.00311284931845523	AT2	Zfp148
Fermt2	1.46921755919083e-07	0.315690545581987	0.41	0.349	0.00314089329803815	AT2	Fermt2
Hsd17b4	1.49813350075973e-07	0.252157446446239	0.501	0.436	0.00320270979792414	AT2	Hsd17b4
Hook3	1.59690827507688e-07	0.381425451180196	0.279	0.221	0.00341387051045934	AT2	Hook3
2610001J05Rik	1.68817135026815e-07	0.285106866096767	0.297	0.237	0.00360897271260326	AT2	2610001J05Rik
Pkn2	1.76825523382428e-07	0.32127997799644	0.365	0.302	0.00378017603886954	AT2	Pkn2
Topors	1.81851650150078e-07	0.333896362388799	0.304	0.245	0.00388762457690836	AT2	Topors
Serpine2	1.98644766049524e-07	0.273223211170251	0.413	0.351	0.00424662780860671	AT2	Serpine2
Nsdhl	2.03888668543152e-07	0.376320407432867	0.277	0.22	0.0043587319561155	AT2	Nsdhl
Arhgef12	2.08068635356891e-07	0.284567026021213	0.403	0.337	0.00444809128665962	AT2	Arhgef12
Ktn1	2.11511350716201e-07	0.338302468609048	0.317	0.255	0.00452168965561095	AT2	Ktn1
Tob1	2.21679345869596e-07	0.25841198913841	0.543	0.481	0.00473906105600023	AT2	Tob1
Retsat	2.27585570811375e-07	0.322164266267975	0.308	0.253	0.00486532433280558	AT2	Retsat
Cpsf3	2.53971934746047e-07	0.260786473558821	0.33	0.266	0.005429412021001	AT2	Cpsf3
Ubap2l	2.58481979085894e-07	0.26664889183078	0.468	0.401	0.00552582774889825	AT2	Ubap2l
Rras	2.64038953771495e-07	0.312259466355376	0.261	0.202	0.00564462475372703	AT2	Rras
Ttc38	2.80545538036718e-07	0.356792089645683	0.271	0.216	0.00599750251214896	AT2	Ttc38
Gcc2	2.99453222515835e-07	0.429849868658041	0.267	0.214	0.00640171099094353	AT2	Gcc2
Socs3	3.20227195739489e-07	0.429784327289898	0.319	0.26	0.0068458169905188	AT2	Socs3
Nucb1	3.40283659807242e-07	0.281833711572808	0.406	0.342	0.00727458407935923	AT2	Nucb1
Mlec	3.52488309153121e-07	0.307754719670357	0.453	0.393	0.00753549507307543	AT2	Mlec
Arfgef3	3.7148468684855e-07	0.3636631064734	0.377	0.318	0.00794159963544831	AT2	Arfgef3
Hnrnpdl	3.8005624919082e-07	0.282201287368343	0.513	0.439	0.00812484249520136	AT2	Hnrnpdl
H2-Q4	3.95112783080241e-07	0.330344850485156	0.285	0.226	0.00844672107668938	AT2	H2-Q4
Hspd1	4.5443112442029e-07	0.305489871565124	0.452	0.387	0.00971482857785696	AT2	Hspd1
Ccpg1	4.60017153978276e-07	0.260959231853701	0.453	0.389	0.00983424671774759	AT2	Ccpg1
Slc1a5	4.6972443319804e-07	0.323531305386637	0.438	0.376	0.0100417689329077	AT2	Slc1a5
Kcnq1ot1	5.30680470936906e-07	0.633700585266987	0.286	0.236	0.0113448871076892	AT2	Kcnq1ot1
Picalm	5.4101540866246e-07	0.288109168041848	0.438	0.372	0.0115658274063861	AT2	Picalm
Ddx24	5.54816306589226e-07	0.275462241967064	0.455	0.39	0.0118608630022645	AT2	Ddx24
Npc1	5.60338464403706e-07	0.251696133004015	0.586	0.527	0.0119789156920224	AT2	Npc1
Trabd	5.67757895320703e-07	0.286926179783799	0.328	0.268	0.012137528286166	AT2	Trabd
Fnbp1l	5.93008540855311e-07	0.362269522551134	0.376	0.316	0.0126773365864048	AT2	Fnbp1l
Ttc3	5.97695009795885e-07	0.433524204565925	0.295	0.242	0.0127775239194164	AT2	Ttc3
Oma1	6.01133885939971e-07	0.277041806094253	0.269	0.212	0.0128510402136247	AT2	Oma1
Gadd45gip1	6.10567776728476e-07	0.324965625909413	0.326	0.27	0.0130527179309014	AT2	Gadd45gip1
Zfp644	6.31225639062496e-07	0.342863865286218	0.376	0.316	0.013494341711878	AT2	Zfp644
Gprin3	7.08694536019857e-07	0.395389141244598	0.327	0.268	0.0151504717910325	AT2	Gprin3
Gata6	7.59012235459211e-07	0.32290519838981	0.408	0.349	0.016226163569647	AT2	Gata6
Eif4g1	7.8029158093856e-07	0.259804276840159	0.497	0.435	0.0166810734173045	AT2	Eif4g1
Trim56	7.86532248377462e-07	0.320236832354255	0.302	0.245	0.0168144864058134	AT2	Trim56
Acbd3	8.21309411098021e-07	0.362463547211887	0.255	0.201	0.0175579525904535	AT2	Acbd3
Dyrk2	8.32833725735378e-07	0.33956176851959	0.279	0.224	0.0178043193887709	AT2	Dyrk2
Psmd12	8.36461877522186e-07	0.304640655839435	0.3	0.245	0.0178818820176693	AT2	Psmd12
Pabpn1	8.6205468512284e-07	0.298215755844477	0.416	0.354	0.0184290050585561	AT2	Pabpn1
Sfpq	9.59253466022732e-07	0.256932206491363	0.544	0.482	0.020506920596634	AT2	Sfpq
Zfp131	9.89620250837838e-07	0.438676397027754	0.256	0.205	0.0211561017224113	AT2	Zfp131
Bclaf1	1.04324250496862e-06	0.313607955475816	0.444	0.385	0.0223024382712193	AT2	Bclaf1
Ddx46	1.05003206024727e-06	0.37075314751055	0.269	0.217	0.0224475853839662	AT2	Ddx46
Eif3j1	1.06396260600289e-06	0.364722553830243	0.328	0.273	0.0227453925911297	AT2	Eif3j1
Prpf8	1.06709237572458e-06	0.303513697857624	0.36	0.299	0.0228123008082401	AT2	Prpf8
Zbtb4	1.08760388831017e-06	0.300681114524659	0.41	0.353	0.0232507959242949	AT2	Zbtb4
Uhrf1bp1l	1.19787135741397e-06	0.274066269649779	0.534	0.483	0.0256080938787958	AT2	Uhrf1bp1l
Stk25	1.22323735876898e-06	0.3168987630587	0.325	0.267	0.0261503682557633	AT2	Stk25
Wwc2	1.25051265662442e-06	0.324952920947125	0.361	0.304	0.0267334595733168	AT2	Wwc2
Rnaset2b	1.27625331524301e-06	0.315626883865034	0.353	0.3	0.027283743373265	AT2	Rnaset2b
Traf1	1.34106516182401e-06	0.358927158715466	0.378	0.323	0.0286692910294736	AT2	Traf1
Sppl2a	1.3504984436302e-06	0.289932794406083	0.258	0.205	0.0288709557279264	AT2	Sppl2a
Kmt2c	1.3777851332351e-06	0.413195809505576	0.292	0.238	0.0294542905783	AT2	Kmt2c
Slc4a4	1.49848763772525e-06	0.327561041765488	0.282	0.228	0.0320346687192905	AT2	Slc4a4
Malat1	1.62488708357066e-06	0.413361819668637	0.997	0.998	0.0347368360725736	AT2	Malat1
Ppl	1.88192816403293e-06	0.318938309325229	0.344	0.284	0.0402318602906959	AT2	Ppl
Xrn2	2.12600153086444e-06	0.264154910135284	0.362	0.303	0.0454496607268199	AT2	Xrn2
Ubr2	2.17084904042608e-06	0.370497295344831	0.25	0.199	0.0464084107862287	AT2	Ubr2
C1galt1	2.24424751850645e-06	0.282474403914338	0.327	0.269	0.0479775234506309	AT2	C1galt1
Got2	2.29465584270325e-06	0.303688555345242	0.256	0.206	0.0490551526053101	AT2	Got2
Sfn	2.51710668701911e-06	0.422849377401096	0.303	0.251	0.0538107067550945	AT2	Sfn
Zmynd11	2.6019019042872e-06	0.357030824905209	0.334	0.282	0.0556234589098517	AT2	Zmynd11
Dhrs7	2.65939460980929e-06	0.269203944400593	0.466	0.411	0.056852537968503	AT2	Dhrs7
Ttll7	2.71165810757418e-06	0.332695236818991	0.36	0.305	0.0579698270237209	AT2	Ttll7
Lbp	2.93544321660896e-06	0.263640572538955	0.48	0.421	0.0627539050846664	AT2	Lbp
Ifrd1	3.20681266915058e-06	0.262333901318928	0.428	0.366	0.0685552412411011	AT2	Ifrd1
Synrg	3.65733037627039e-06	0.313179458078416	0.28	0.227	0.0781864087839084	AT2	Synrg
Sqle	3.6616604597877e-06	0.27509932492479	0.365	0.311	0.0782789773093415	AT2	Sqle
Tjp1	4.0605996951314e-06	0.27574512008524	0.336	0.281	0.0868075002825192	AT2	Tjp1
Pnpla8	4.167144737123e-06	0.306830567812097	0.274	0.221	0.0890852201902156	AT2	Pnpla8
Tulp4	4.21653670221417e-06	0.294392501649946	0.279	0.225	0.0901411216199344	AT2	Tulp4
Ccdc186	4.26454850388285e-06	0.262321673179325	0.338	0.282	0.0911675179160076	AT2	Ccdc186
Antxr1	4.45700337229541e-06	0.277755730461807	0.464	0.414	0.0952818180929312	AT2	Antxr1
Stk38	4.48404862873977e-06	0.357060253418016	0.274	0.221	0.0958599915851988	AT2	Stk38
Zfp638	4.63614793528218e-06	0.330871439749268	0.3	0.249	0.0991115705604624	AT2	Zfp638
Baz1b	4.76807066942931e-06	0.307073602040334	0.306	0.254	0.10193181477106	AT2	Baz1b
Rsbn1l	4.81794916346035e-06	0.346983978054818	0.351	0.298	0.102998117216455	AT2	Rsbn1l
N4bp2l2	4.83833556209702e-06	0.280125888647392	0.434	0.372	0.10343393764651	AT2	N4bp2l2
Hgsnat	4.89524358122353e-06	0.277807570908801	0.253	0.205	0.104650517279397	AT2	Hgsnat
Hexim1	5.51741164724248e-06	0.35003702636382	0.434	0.382	0.11795122619475	AT2	Hexim1
Immt	5.58228651460346e-06	0.296094135986355	0.357	0.301	0.119338121109193	AT2	Immt
P4ha2	5.92792363714232e-06	0.354564700678509	0.273	0.224	0.126727151514828	AT2	P4ha2
Rnf11	6.02127038848718e-06	0.250948054473835	0.437	0.378	0.128722718365079	AT2	Rnf11
Nus1	6.07104470930168e-06	0.316941061190569	0.273	0.223	0.129786793795451	AT2	Nus1
Chd8	6.64115992013943e-06	0.351844486084197	0.269	0.219	0.141974716772741	AT2	Chd8
Kcnj13	7.286003971654e-06	0.293419443652773	0.304	0.253	0.155760192906019	AT2	Kcnj13
Fip1l1	7.50912843973658e-06	0.273034891800427	0.276	0.225	0.160530147784689	AT2	Fip1l1
Atxn2	7.59747922221378e-06	0.27656713994766	0.284	0.235	0.162418910812486	AT2	Atxn2
Tob2	8.84893622150958e-06	0.322974275026418	0.307	0.257	0.189172558543432	AT2	Tob2
Dync1h1	8.89011310512611e-06	0.267555467568494	0.418	0.361	0.190052837961386	AT2	Dync1h1
Serpinb9	9.08808633661786e-06	0.296829456840253	0.421	0.374	0.194285109704217	AT2	Serpinb9
Cpeb4	9.12666216159775e-06	0.344842976952427	0.338	0.286	0.195109783690637	AT2	Cpeb4
Pcx	9.20942924360954e-06	0.373955187737841	0.267	0.219	0.196879178369885	AT2	Pcx
Ccng1	9.44582325513726e-06	0.296627598835563	0.267	0.218	0.201932809548324	AT2	Ccng1
Copg1	1.03044701667015e-05	0.286186517557502	0.288	0.238	0.220288963223744	AT2	Copg1
Cdk5rap3	1.11244771794164e-05	0.332730472563532	0.289	0.241	0.237819073141563	AT2	Cdk5rap3
Pgm1	1.19081832820782e-05	0.273168012962811	0.256	0.205	0.254573142204267	AT2	Pgm1
Tmem245	1.20120991823413e-05	0.281035146557476	0.542	0.491	0.256794656320092	AT2	Tmem245
Btbd7	1.20853853776195e-05	0.328365907922248	0.256	0.207	0.25836136860275	AT2	Btbd7
Senp6	1.24297260288239e-05	0.263058817766825	0.425	0.367	0.265722683044198	AT2	Senp6
Eif1a	1.35363024670942e-05	0.296452960792225	0.353	0.3	0.289379074141541	AT2	Eif1a
Clcn3	1.39284520976241e-05	0.270835383866285	0.315	0.264	0.297762448943007	AT2	Clcn3
Nit1	1.40522281287282e-05	0.255028184294764	0.348	0.292	0.300408532935951	AT2	Nit1
Dmxl1	1.61388181541872e-05	0.374116094338798	0.255	0.209	0.345015654500214	AT2	Dmxl1
Klf2	1.63909882134591e-05	0.273499467148817	0.283	0.234	0.350406546027329	AT2	Klf2
Usp34	1.64541219602212e-05	0.283719284504911	0.5	0.444	0.35175621926561	AT2	Usp34
Man2a1	1.68066222039492e-05	0.274192934785001	0.292	0.244	0.359291969476027	AT2	Man2a1
U2surp	1.6886171694616e-05	0.282821851818005	0.354	0.3	0.360992578487501	AT2	U2surp
Atxn2l	1.70352336449054e-05	0.279927652033791	0.311	0.262	0.364179224860788	AT2	Atxn2l
Cnot6l	1.74745557129934e-05	0.256123559686447	0.347	0.293	0.373571052032374	AT2	Cnot6l
Sh2d4a	2.02289872790794e-05	0.273495061539829	0.31	0.259	0.43245529005216	AT2	Sh2d4a
Nek6	2.2263551853525e-05	0.259296589942606	0.306	0.255	0.475950211524657	AT2	Nek6
Setd2	2.39944571497499e-05	0.307137138159157	0.281	0.233	0.512953504947354	AT2	Setd2
Adora2b	2.50894650355725e-05	0.264062607893013	0.342	0.293	0.536362583530468	AT2	Adora2b
Zfp503	2.5386943621405e-05	0.329528215240911	0.276	0.23	0.542722080738397	AT2	Zfp503
Bag3	2.54425995226915e-05	0.289869784045896	0.25	0.204	0.543911892596098	AT2	Bag3
Nfkbiz	2.57444608486624e-05	0.285365875631082	0.32	0.271	0.550365084022706	AT2	Nfkbiz
Ppp1r10	2.64409193131717e-05	0.338118506479904	0.33	0.281	0.565253973076985	AT2	Ppp1r10
Fam204a	2.68156583038775e-05	0.27553398518452	0.299	0.252	0.573265143220294	AT2	Fam204a
Zfp664	2.68722167824221e-05	0.293178313870927	0.255	0.208	0.574474250374619	AT2	Zfp664
Amdhd2	2.69451562582178e-05	0.303420903174568	0.251	0.204	0.576033550488181	AT2	Amdhd2
Dock7	2.77090096144001e-05	0.303271645960148	0.282	0.236	0.592363207536645	AT2	Dock7
Gls	2.79092127706359e-05	0.374115353229119	0.259	0.214	0.596643150610654	AT2	Gls
Gzf1	2.87771451211512e-05	0.269116212047071	0.257	0.211	0.61519780839997	AT2	Gzf1
Cr1l	3.50704770832467e-05	0.30117592418228	0.271	0.226	0.749736659085648	AT2	Cr1l
Slc39a4	3.65627687299913e-05	0.336833854126012	0.263	0.22	0.781638869909755	AT2	Slc39a4
Sc5d	3.66517958232955e-05	0.278893728902695	0.259	0.215	0.783542091110411	AT2	Sc5d
Ddx42	3.91842662488264e-05	0.292184332107849	0.293	0.245	0.837681243867412	AT2	Ddx42
Gspt1	4.04275333868623e-05	0.290362432975422	0.287	0.24	0.864259808744342	AT2	Gspt1
Cdk11b	4.1302581634786e-05	0.355637920112767	0.255	0.21	0.882966590188455	AT2	Cdk11b
Midn	4.24441703981104e-05	0.257851151272928	0.295	0.248	0.907371474770804	AT2	Midn
Stag2	5.00463782696033e-05	0.273189079648691	0.435	0.382	1	AT2	Stag2
Ccdc25	5.11056698807423e-05	0.263112586834015	0.261	0.215	1	AT2	Ccdc25
Wsb1	5.27625253484162e-05	0.313658268718509	0.257	0.215	1	AT2	Wsb1
Zc3h13	5.57859886648552e-05	0.332336037916467	0.255	0.212	1	AT2	Zc3h13
Phactr2	5.61108730519895e-05	0.351332265401983	0.254	0.213	1	AT2	Phactr2
Ppp1r14b	5.70424604029335e-05	0.251541561459979	0.264	0.219	1	AT2	Ppp1r14b
Irf1	6.70170848730225e-05	0.324364507116146	0.254	0.213	1	AT2	Irf1
Top2b	6.82417358254989e-05	0.270697604425347	0.329	0.283	1	AT2	Top2b
Grk3	7.04588392477499e-05	0.362062910140936	0.283	0.24	1	AT2	Grk3
Bmpr2	7.41069789898399e-05	0.272565717277166	0.328	0.278	1	AT2	Bmpr2
Phf3	8.52052190076298e-05	0.310873379261874	0.401	0.352	1	AT2	Phf3
Ash1l	8.53047719975923e-05	0.254030926703413	0.49	0.437	1	AT2	Ash1l
Snrk	8.72489239279435e-05	0.270057242212839	0.297	0.251	1	AT2	Snrk
Sbno1	8.82876482071588e-05	0.270212079437615	0.334	0.287	1	AT2	Sbno1
Stxbp2	9.33191225565362e-05	0.290113368472895	0.33	0.284	1	AT2	Stxbp2
Cfl2	9.69624826353824e-05	0.259500422392091	0.32	0.272	1	AT2	Cfl2
Riok3	0.000100790904018806	0.29277634741179	0.283	0.24	1	AT2	Riok3
Slc35b1	0.000110266304753524	0.270308916807433	0.355	0.313	1	AT2	Slc35b1
Mycbp2	0.000110625677035403	0.278638510859034	0.33	0.281	1	AT2	Mycbp2
Zc3h15	0.000118186137695312	0.250794551829258	0.374	0.327	1	AT2	Zc3h15
Gapvd1	0.000122363325879761	0.27095612242981	0.312	0.267	1	AT2	Gapvd1
Flii	0.000126807547395448	0.26313946837884	0.293	0.249	1	AT2	Flii
Kdm5a	0.000160803234002483	0.264853524074264	0.295	0.249	1	AT2	Kdm5a
Nub1	0.00019383371247419	0.256932534899104	0.279	0.237	1	AT2	Nub1
Tle2	0.000196395352221207	0.279400239362431	0.258	0.214	1	AT2	Tle2
Zfp292	0.0002091613839787	0.271588556325929	0.304	0.26	1	AT2	Zfp292
Trim44	0.000216378300689284	0.261570097243569	0.316	0.268	1	AT2	Trim44
Klf3	0.000216528304576582	0.286882258133798	0.35	0.308	1	AT2	Klf3
Npnt	0.000234520525380622	0.328288691943537	0.395	0.359	1	AT2	Npnt
Tcp11l2	0.000278467835602028	0.270896015144543	0.308	0.266	1	AT2	Tcp11l2
Chd2	0.000302780292384069	0.31685283140881	0.292	0.25	1	AT2	Chd2
Sptan1	0.000311644386959254	0.285906755678925	0.341	0.3	1	AT2	Sptan1
Tmc4	0.000327405929421665	0.253489630815369	0.362	0.316	1	AT2	Tmc4
Srsf7	0.000328169749352554	0.261170861074144	0.535	0.488	1	AT2	Srsf7
Plec	0.000329507647657512	0.288493643134765	0.282	0.24	1	AT2	Plec
Stx17	0.000335119400640448	0.289571867559136	0.277	0.236	1	AT2	Stx17
Pnisr	0.000356989252104145	0.289433684592486	0.459	0.414	1	AT2	Pnisr
Slc16a2	0.000360653770441738	0.250051383070192	0.317	0.272	1	AT2	Slc16a2
Rictor	0.000796842741089912	0.274345990418022	0.25	0.211	1	AT2	Rictor
Kmt2a	0.000821239590958983	0.299422253358135	0.287	0.249	1	AT2	Kmt2a
Brd1	0.00101004805756459	0.258118020768712	0.301	0.262	1	AT2	Brd1
Gon4l	0.003196743090641	0.251888626438239	0.258	0.225	1	AT2	Gon4l
Lyz1	0	5.82012196824521	1	0.394	0	AT2_Lyz1+	Lyz1
H2aj	7.6848721218555e-253	2.14170863916484	0.363	0.086	1.64287196221027e-248	AT2_Lyz1+	H2aj
tdTomato	2.39928602230268e-243	2.00348077808987	0.361	0.087	5.12919365847868e-239	AT2_Lyz1+	tdTomato
Ndufb1	1.69465930895183e-242	2.06370803462654	0.339	0.077	3.62284267067722e-238	AT2_Lyz1+	Ndufb1
Gm36220	7.57769275718254e-202	2.0764581361849	0.288	0.066	1.61995915763048e-197	AT2_Lyz1+	Gm36220
Atp5pb	1.44824067435966e-189	2.07559483862758	0.278	0.064	3.09604891364608e-185	AT2_Lyz1+	Atp5pb
H2az1	7.04306564924736e-187	1.95765498199215	0.271	0.062	1.5056665744961e-182	AT2_Lyz1+	H2az1
Ftl1-ps1	1.47935411260303e-164	1.96431171525113	0.412	0.163	3.16256322192276e-160	AT2_Lyz1+	Ftl1-ps1
Rpl41	1.60923204030098e-112	0.435586847331013	1	0.989	3.44021625575544e-108	AT2_Lyz1+	Rpl41
Rps27	3.12814480876282e-100	0.464546285512763	0.999	0.984	6.68734797217317e-96	AT2_Lyz1+	Rps27
Rpl23a	1.43012495196531e-99	0.448945684202466	0.998	0.972	3.05732112231145e-95	AT2_Lyz1+	Rpl23a
Pde4d	5.24582534365267e-95	1.30568923875509	0.546	0.356	1.12145254196607e-90	AT2_Lyz1+	Pde4d
Gm11808	3.19019835479584e-84	1.05257732128355	0.616	0.432	6.82000604288256e-80	AT2_Lyz1+	Gm11808
Rps14	4.61249795542376e-82	0.281050474453274	0.999	0.985	9.86059812910492e-78	AT2_Lyz1+	Rps14
Rpl13a	8.52820676141599e-82	0.302422595258892	0.999	0.984	1.82316004145551e-77	AT2_Lyz1+	Rpl13a
Pla2g1b	6.59928411805486e-79	0.622403979458427	0.88	0.77	1.41079495875777e-74	AT2_Lyz1+	Pla2g1b
Rps18	8.53827247415276e-78	0.357609047973034	0.996	0.973	1.82531188952438e-73	AT2_Lyz1+	Rps18
Rpl31	3.16926018100369e-76	0.400065355535885	0.993	0.963	6.7752444149497e-72	AT2_Lyz1+	Rpl31
Rps28	1.40856844000403e-75	0.379303085641078	0.999	0.983	3.01123761104062e-71	AT2_Lyz1+	Rps28
Rps29	1.15816772744964e-71	0.304314147641322	1	0.988	2.47593096774183e-67	AT2_Lyz1+	Rps29
Rps15	1.9234653151869e-70	0.307180735145861	1	0.982	4.11198415080656e-66	AT2_Lyz1+	Rps15
Rplp2	2.07429522669649e-70	0.31229426796889	0.997	0.978	4.43442833563175e-66	AT2_Lyz1+	Rplp2
Auts2	8.62751700067693e-70	1.31480455931076	0.261	0.116	1.84439058440471e-65	AT2_Lyz1+	Auts2
Rpl35	1.43555319273453e-68	0.385294667397476	0.994	0.969	3.06892561542788e-64	AT2_Lyz1+	Rpl35
Sfta2	1.83233554220028e-66	0.353658310232359	0.995	0.972	3.91716692211576e-62	AT2_Lyz1+	Sfta2
Rpl37a	2.69642646276096e-62	0.282565270147374	1	0.989	5.76442049209037e-58	AT2_Lyz1+	Rpl37a
Rpl37	6.44570560220912e-60	0.276767954114828	0.999	0.982	1.37796294364026e-55	AT2_Lyz1+	Rpl37
Rpl10	1.2609961589943e-58	0.265206613373369	0.997	0.975	2.69575758869801e-54	AT2_Lyz1+	Rpl10
Rps17	5.63741798993975e-58	0.305457701489354	0.993	0.968	1.20516721788932e-53	AT2_Lyz1+	Rps17
Rpl38	6.14850854801266e-54	0.289838708388821	0.996	0.984	1.31442815739415e-49	AT2_Lyz1+	Rpl38
Mecom	1.74634182001582e-52	0.762662010776268	0.712	0.608	3.73332954282982e-48	AT2_Lyz1+	Mecom
Gm2000	3.072838598436e-52	0.931866966732102	0.462	0.317	6.56911435573649e-48	AT2_Lyz1+	Gm2000
Rpl36	6.45989576162664e-51	0.261653034680936	0.997	0.981	1.38099651592054e-46	AT2_Lyz1+	Rpl36
Dmkn	1.1817813673583e-50	1.05409476618761	0.341	0.2	2.52641220713857e-46	AT2_Lyz1+	Dmkn
Rpl36a	2.05256113664382e-49	0.300575115465997	0.99	0.957	4.38796519791715e-45	AT2_Lyz1+	Rpl36a
Rnaset2a	4.78416671253787e-47	0.712674075674943	0.64	0.508	1.02275915980635e-42	AT2_Lyz1+	Rnaset2a
Pde7b	8.29817503059833e-46	1.16062192614259	0.258	0.14	1.77398385804131e-41	AT2_Lyz1+	Pde7b
Npw	1.51736283834198e-42	0.470647191030917	0.874	0.815	3.24381827580749e-38	AT2_Lyz1+	Npw
Gm8797	2.67655346677755e-41	0.882091128635866	0.344	0.213	5.72193600127704e-37	AT2_Lyz1+	Gm8797
Rpl22l1	7.1957054461261e-41	0.342424508276817	0.965	0.928	1.53829791027284e-36	AT2_Lyz1+	Rpl22l1
Bex4	1.00250779902269e-40	0.362548027800085	0.918	0.862	2.14316117275071e-36	AT2_Lyz1+	Bex4
Uba52	1.08633821278832e-39	0.445577669124966	0.878	0.823	2.32237383129887e-35	AT2_Lyz1+	Uba52
Bex2	2.99765276550368e-37	0.4118231734163	0.774	0.642	6.40838208209378e-33	AT2_Lyz1+	Bex2
Atp6v1g1	5.74381233939001e-37	0.322910636971506	0.981	0.942	1.2279122019148e-32	AT2_Lyz1+	Atp6v1g1
Ndufa6	5.11497267097414e-35	0.353946055567262	0.936	0.872	1.09347885760085e-30	AT2_Lyz1+	Ndufa6
Ralgapa2	9.31583918687584e-33	0.648979978423273	0.557	0.459	1.99154010137032e-28	AT2_Lyz1+	Ralgapa2
Serf2	6.75017523381283e-32	0.250868304810345	0.981	0.958	1.44305246148451e-27	AT2_Lyz1+	Serf2
Fabp5	2.36853680616634e-31	0.358736174403226	0.987	0.941	5.0634579842224e-27	AT2_Lyz1+	Fabp5
Polr2l	3.96057310445276e-31	0.692916717688806	0.459	0.348	8.4669131826991e-27	AT2_Lyz1+	Polr2l
Crip1	2.83660580293189e-30	0.383494396692861	0.783	0.698	6.06409588550778e-26	AT2_Lyz1+	Crip1
Pip5k1b	9.19181351290538e-30	0.744958050690182	0.522	0.433	1.96502589278891e-25	AT2_Lyz1+	Pip5k1b
Sfta3-ps	2.07482520522243e-28	0.728367618960174	0.528	0.437	4.43556132372451e-24	AT2_Lyz1+	Sfta3-ps
Nckap5	6.70491072703665e-28	0.648289751618826	0.644	0.585	1.4333758152259e-23	AT2_Lyz1+	Nckap5
Atp5l	1.2204887240038e-25	0.253131204242804	0.966	0.938	2.60916079417531e-21	AT2_Lyz1+	Atp5l
Myh7	5.26057339003502e-24	0.724340642703049	0.34	0.244	1.12460537932169e-19	AT2_Lyz1+	Myh7
Ndufa2	7.433865771257e-24	0.268945438202207	0.949	0.915	1.58921182457932e-19	AT2_Lyz1+	Ndufa2
Ptprm	3.2546861464799e-22	0.729525149014076	0.375	0.288	6.95786804394473e-18	AT2_Lyz1+	Ptprm
Tmem164	4.34128605971989e-22	0.489485288134689	0.625	0.541	9.28080133846919e-18	AT2_Lyz1+	Tmem164
Ank3	2.63817571334701e-21	0.43327190932924	0.894	0.875	5.63989203999324e-17	AT2_Lyz1+	Ank3
Tmsb10	4.92905488307888e-21	0.385014460398707	0.615	0.526	1.0537333529046e-16	AT2_Lyz1+	Tmsb10
Rere	6.02304798921472e-21	0.667853326008806	0.385	0.302	1.28760719913432e-16	AT2_Lyz1+	Rere
Cst8	6.52286614531398e-21	0.483686624575887	0.517	0.421	1.39445832454522e-16	AT2_Lyz1+	Cst8
Thsd4	7.74548382405061e-21	0.752256605984742	0.384	0.308	1.65582953190554e-16	AT2_Lyz1+	Thsd4
Chia1	1.12668171656691e-20	0.346221002230644	0.707	0.619	2.40862017367675e-16	AT2_Lyz1+	Chia1
Limch1	1.77466313425729e-20	0.533589087846751	0.3	0.208	3.79387484841524e-16	AT2_Lyz1+	Limch1
Phpt1	1.71160257232228e-19	0.6347568479283	0.366	0.282	3.65906397911058e-15	AT2_Lyz1+	Phpt1
Magi1	3.35254429848918e-19	0.783630299522385	0.271	0.195	7.16706920131017e-15	AT2_Lyz1+	Magi1
Atp5mpl	2.11756812011738e-18	0.596486729892951	0.498	0.428	4.52693712718695e-14	AT2_Lyz1+	Atp5mpl
Cops9	2.57881080282768e-18	0.597807789320162	0.472	0.4	5.51298173428502e-14	AT2_Lyz1+	Cops9
Uqcr10	9.91493037890453e-18	0.259382598786835	0.895	0.855	2.11961381640221e-13	AT2_Lyz1+	Uqcr10
Ndufa3	1.09605081827406e-17	0.271635679867188	0.865	0.826	2.34313743930629e-13	AT2_Lyz1+	Ndufa3
Use1	1.12312388755644e-17	0.284689046891331	0.814	0.774	2.40101424681815e-13	AT2_Lyz1+	Use1
2410006H16Rik	2.63276804183914e-17	0.705889175265841	0.348	0.273	5.6283315198437e-13	AT2_Lyz1+	2410006H16Rik
Rbms3	5.24766731650979e-17	0.491042757706226	0.531	0.457	1.12184631892346e-12	AT2_Lyz1+	Rbms3
Gphn	5.70401461567934e-17	0.770919196092746	0.27	0.202	1.21940424453993e-12	AT2_Lyz1+	Gphn
Rgcc	5.93818960714068e-17	0.278705453581978	0.815	0.757	1.26946617421453e-12	AT2_Lyz1+	Rgcc
Ube2e2	6.56468531610851e-17	0.636749238865161	0.343	0.268	1.40339842687768e-12	AT2_Lyz1+	Ube2e2
Rmdn2	8.45829681811432e-17	0.500053491494175	0.518	0.453	1.80821469377648e-12	AT2_Lyz1+	Rmdn2
Nop53	9.87712735682616e-16	0.610274385316028	0.428	0.367	2.1115322863423e-11	AT2_Lyz1+	Nop53
Ptprk	1.30787427633013e-15	0.718385119629663	0.305	0.236	2.79597362793855e-11	AT2_Lyz1+	Ptprk
Atp5md	1.38059661465272e-15	0.432064450024674	0.515	0.445	2.95143944280458e-11	AT2_Lyz1+	Atp5md
Atp5k	2.07988928245435e-15	0.285603446676863	0.824	0.787	4.44638730803092e-11	AT2_Lyz1+	Atp5k
Maml3	3.03662779012852e-15	0.512904634567844	0.406	0.34	6.49170288973675e-11	AT2_Lyz1+	Maml3
Mrpl14	7.62398654702758e-15	0.282795352237508	0.805	0.764	1.62985584402356e-10	AT2_Lyz1+	Mrpl14
Inpp4b	1.98509906022624e-14	0.673930509215716	0.369	0.305	4.24374477095165e-10	AT2_Lyz1+	Inpp4b
Shroom3	2.29744663771774e-14	0.73009210535803	0.274	0.209	4.91148142211299e-10	AT2_Lyz1+	Shroom3
Alad	4.29448036230753e-14	0.363975832981864	0.68	0.629	9.18074011854103e-10	AT2_Lyz1+	Alad
Gstp1	8.78657850270697e-14	0.432531241555306	0.501	0.437	1.8783947523087e-09	AT2_Lyz1+	Gstp1
Snrpg	1.01573494377464e-13	0.270678346831479	0.782	0.745	2.17143816280143e-09	AT2_Lyz1+	Snrpg
Micos10	1.55464577379225e-13	0.444665519289948	0.494	0.432	3.32352173521306e-09	AT2_Lyz1+	Micos10
Mitf	2.75310892452573e-13	0.656201437544603	0.269	0.205	5.88559625885112e-09	AT2_Lyz1+	Mitf
Selenop	3.21900581227653e-13	0.293072577338906	0.589	0.521	6.88159062548476e-09	AT2_Lyz1+	Selenop
Map3k5	8.85145602126039e-13	0.695661515618131	0.267	0.207	1.89226426822505e-08	AT2_Lyz1+	Map3k5
Tppp3	4.76676366779148e-12	0.38518622355084	0.448	0.387	1.01903873690046e-07	AT2_Lyz1+	Tppp3
Grcc10	5.99539253446985e-12	0.3364588923611	0.736	0.71	1.28169501601896e-07	AT2_Lyz1+	Grcc10
Rnasek	7.85161248613037e-12	0.380318111068647	0.512	0.452	1.67851771728495e-07	AT2_Lyz1+	Rnasek
Rai14	7.91967006598972e-12	0.382689020797575	0.605	0.559	1.69306706670728e-07	AT2_Lyz1+	Rai14
Sem1	8.15458549042206e-12	0.37159138655289	0.534	0.479	1.74328728614243e-07	AT2_Lyz1+	Sem1
Nfia	2.07535053042232e-11	0.390207103126644	0.563	0.509	4.43668436393684e-07	AT2_Lyz1+	Nfia
Hypk	2.88791971661722e-11	0.403116781025908	0.438	0.379	6.17379477018429e-07	AT2_Lyz1+	Hypk
Nrn1	5.33064001723874e-11	0.360304960473859	0.359	0.287	1.1395842228853e-06	AT2_Lyz1+	Nrn1
Farp1	5.64698235185492e-11	0.593305211646869	0.265	0.21	1.20721188717954e-06	AT2_Lyz1+	Farp1
Tanc2	1.10829976230303e-10	0.356576261347594	0.443	0.388	2.36932323185142e-06	AT2_Lyz1+	Tanc2
Tomm6	1.17433316319378e-10	0.280417067116332	0.657	0.607	2.51048943627567e-06	AT2_Lyz1+	Tomm6
Tmem163	2.5871421283302e-10	0.327726703149761	0.594	0.554	5.5307924419443e-06	AT2_Lyz1+	Tmem163
Selenow	2.99028029938988e-10	0.363236654880848	0.518	0.462	6.3926212240357e-06	AT2_Lyz1+	Selenow
Zfas1	3.57035236038005e-10	0.587694007438412	0.371	0.321	7.63269927602047e-06	AT2_Lyz1+	Zfas1
Bambi	4.45142721756089e-10	0.320442970976323	0.501	0.447	9.51626110570166e-06	AT2_Lyz1+	Bambi
Adi1	5.31916428614131e-10	0.468706747380277	0.339	0.284	1.13713094109129e-05	AT2_Lyz1+	Adi1
Rabgef1	1.04262652547566e-09	0.545218659293083	0.26	0.21	2.22892698616186e-05	AT2_Lyz1+	Rabgef1
Prps2	2.05376088832092e-09	0.284616167960585	0.606	0.573	4.39053002705246e-05	AT2_Lyz1+	Prps2
Naxe	4.79982797623504e-09	0.539521940696254	0.4	0.359	0.000102610722475953	AT2_Lyz1+	Naxe
Myo1d	5.47947542739811e-09	0.44026755810668	0.403	0.358	0.000117140225686917	AT2_Lyz1+	Myo1d
Scgb1c1	5.8218430010412e-09	0.268773119690926	0.613	0.569	0.000124459359676259	AT2_Lyz1+	Scgb1c1
Baiap2l1	1.80246316288917e-08	0.336809361388502	0.53	0.494	0.000385330574962446	AT2_Lyz1+	Baiap2l1
Cftr	1.81196823086235e-08	0.502598356555099	0.252	0.202	0.000387362568393753	AT2_Lyz1+	Cftr
Pbx1	2.23746082320059e-08	0.280988269469458	0.63	0.606	0.000478324374783822	AT2_Lyz1+	Pbx1
Npm3	2.32015214546458e-08	0.451066664579464	0.345	0.294	0.000496002125657418	AT2_Lyz1+	Npm3
Dpm3	2.56112245147645e-08	0.278258923430096	0.577	0.545	0.000547516757676637	AT2_Lyz1+	Dpm3
Syngr1	2.79876444305402e-08	0.553966442777118	0.319	0.272	0.000598319862636089	AT2_Lyz1+	Syngr1
Tspan9	2.87234691556342e-08	0.430501546644203	0.331	0.283	0.000614050323609148	AT2_Lyz1+	Tspan9
Pbx3	4.37240126097658e-08	0.561284258248128	0.267	0.223	0.000934731941571574	AT2_Lyz1+	Pbx3
Nav2	8.9881213476304e-08	0.279853871039701	0.556	0.519	0.00192148058169643	AT2_Lyz1+	Nav2
Sh3rf1	9.19167207919656e-08	0.57562864843932	0.286	0.244	0.00196499565709064	AT2_Lyz1+	Sh3rf1
Kansl1	1.39996227238517e-07	0.422477605845144	0.302	0.258	0.00299283934590503	AT2_Lyz1+	Kansl1
Snhg8	1.65618650000729e-07	0.349947678923793	0.441	0.399	0.00354059549971557	AT2_Lyz1+	Snhg8
Pard3	1.86830233382537e-07	0.334379910916357	0.492	0.456	0.00399405672925188	AT2_Lyz1+	Pard3
Hk2	8.763924882334e-07	0.360917782094368	0.37	0.326	0.0187355186134536	AT2_Lyz1+	Hk2
Zfp608	3.30369619742293e-06	0.426742393424269	0.297	0.26	0.0706264173085074	AT2_Lyz1+	Zfp608
Sh3d19	5.76584614949656e-06	0.36351829426971	0.378	0.343	0.123262258983937	AT2_Lyz1+	Sh3d19
Snhg9	7.14888478008987e-06	0.44095863414122	0.302	0.267	0.152828858828761	AT2_Lyz1+	Snhg9
Slirp	8.21829479180273e-06	0.272392546277217	0.494	0.465	0.175690706059159	AT2_Lyz1+	Slirp
Trp53inp2	8.81189327351996e-06	0.370115804561784	0.377	0.34	0.18838065440131	AT2_Lyz1+	Trp53inp2
Slc1a3	1.06653226700766e-05	0.435194318336075	0.333	0.299	0.228003268040897	AT2_Lyz1+	Slc1a3
Fabp12	1.65599312806646e-05	0.38300332443636	0.296	0.26	0.354018210918048	AT2_Lyz1+	Fabp12
Mtln	1.78405808844275e-05	0.51265556246182	0.302	0.269	0.381395938147291	AT2_Lyz1+	Mtln
Fchsd2	1.84213902386895e-05	0.441547455617317	0.278	0.244	0.393812480522704	AT2_Lyz1+	Fchsd2
Foxo3	1.96208468704257e-05	0.296496456829889	0.378	0.345	0.419454464395961	AT2_Lyz1+	Foxo3
Fut8	2.13655123329848e-05	0.317616054785346	0.411	0.383	0.45675192265455	AT2_Lyz1+	Fut8
2610028H24Rik	2.20773011602663e-05	0.362314633103552	0.282	0.245	0.471968544204174	AT2_Lyz1+	2610028H24Rik
Pet100	2.212526825515e-05	0.316478689761943	0.485	0.461	0.472993984758597	AT2_Lyz1+	Pet100
H1f0	3.45367486597298e-05	0.277699120759877	0.649	0.638	0.738326612847704	AT2_Lyz1+	H1f0
Micos13	5.47564096800555e-05	0.329732643476301	0.432	0.407	1	AT2_Lyz1+	Micos13
Arid1b	0.000100148583724083	0.311262797889824	0.324	0.294	1	AT2_Lyz1+	Arid1b
Mob3b	0.000135965711194868	0.311797078837997	0.461	0.441	1	AT2_Lyz1+	Mob3b
Bloc1s1	0.000167023134498499	0.368436551806766	0.39	0.366	1	AT2_Lyz1+	Bloc1s1
Tmem242	0.000251164466283569	0.359959327770975	0.261	0.232	1	AT2_Lyz1+	Tmem242
Ndufaf8	0.000285291916704921	0.449991605970178	0.285	0.26	1	AT2_Lyz1+	Ndufaf8
Hmgn2	0.000388775944369046	0.257528060030738	0.325	0.295	1	AT2_Lyz1+	Hmgn2
Lsm7	0.000463121064708773	0.342227373366337	0.254	0.227	1	AT2_Lyz1+	Lsm7
Rps6ka3	0.000523707355771921	0.270704373808788	0.365	0.345	1	AT2_Lyz1+	Rps6ka3
Cox16	0.000619436726509973	0.309080131099931	0.329	0.305	1	AT2_Lyz1+	Cox16
Ano6	0.000672723166941638	0.256801091584588	0.423	0.404	1	AT2_Lyz1+	Ano6
Rab15	0.0010244767885903	0.364287991234786	0.257	0.233	1	AT2_Lyz1+	Rab15
9230117E06Rik	0.00124648887357232	0.37883123502508	0.252	0.226	1	AT2_Lyz1+	9230117E06Rik
Plxna4	0.00183492912028367	0.272497797937803	0.295	0.272	1	AT2_Lyz1+	Plxna4
Mthfsl	0.00210834314899313	0.292818285745823	0.274	0.248	1	AT2_Lyz1+	Mthfsl
Nebl	0.00221000027281461	0.304112511060808	0.265	0.244	1	AT2_Lyz1+	Nebl
Cobll1	0.00268820621020047	0.309314171670374	0.29	0.272	1	AT2_Lyz1+	Cobll1
Dlc1	0.00315877359792823	0.308089676190077	0.326	0.307	1	AT2_Lyz1+	Dlc1
Trir	0.00487676694367324	0.260291930809979	0.395	0.379	1	AT2_Lyz1+	Trir
Rtraf	0.00629117509066968	0.304553450728168	0.369	0.357	1	AT2_Lyz1+	Rtraf
Tcf12	0.00651118911865935	0.313472123515636	0.285	0.271	1	AT2_Lyz1+	Tcf12
Atxn1	0.00869986458559802	0.272779995242186	0.325	0.31	1	AT2_Lyz1+	Atxn1
Lockd	0	8.31981862276578	0.82	0.007	0	Proliferating AT2	Lockd
Birc5	0	11.1152369221282	0.742	0.002	0	Proliferating AT2	Birc5
Mki67	0	7.78024109490889	0.742	0.013	0	Proliferating AT2	Mki67
Ccnb2	0	8.95693046957836	0.719	0.003	0	Proliferating AT2	Ccnb2
Cdk1	0	9.75102713750936	0.663	0.003	0	Proliferating AT2	Cdk1
Cdca3	0	9.64267921370758	0.64	0.003	0	Proliferating AT2	Cdca3
Cenpa	0	8.55981864497265	0.64	0.006	0	Proliferating AT2	Cenpa
Cenpf	0	7.70055921450188	0.629	0.007	0	Proliferating AT2	Cenpf
Cdca8	0	9.12535988141404	0.607	0.002	0	Proliferating AT2	Cdca8
Top2a	0	9.62874820588192	0.607	0.005	0	Proliferating AT2	Top2a
Ube2c	0	9.54682114884592	0.596	0.005	0	Proliferating AT2	Ube2c
Tpx2	0	10.2691048995919	0.573	0.001	0	Proliferating AT2	Tpx2
Kif23	0	7.47083678403223	0.562	0.007	0	Proliferating AT2	Kif23
Racgap1	0	7.39110502308591	0.562	0.007	0	Proliferating AT2	Racgap1
Nrm	0	6.83993435388736	0.562	0.01	0	Proliferating AT2	Nrm
Pbk	0	10.7178350092255	0.551	0.001	0	Proliferating AT2	Pbk
Knstrn	0	9.09374959648369	0.551	0.002	0	Proliferating AT2	Knstrn
H1fx	0	6.5833181035951	0.562	0.014	0	Proliferating AT2	H1fx
Ccna2	0	8.99038294600402	0.539	0.002	0	Proliferating AT2	Ccna2
Cdkn3	0	8.6313376255267	0.539	0.002	0	Proliferating AT2	Cdkn3
Nusap1	0	9.02587015476165	0.539	0.003	0	Proliferating AT2	Nusap1
Cenpm	0	7.72844549064994	0.539	0.004	0	Proliferating AT2	Cenpm
Ckap2	0	8.79015369583537	0.517	0.003	0	Proliferating AT2	Ckap2
Rrm2	0	8.15581140900557	0.494	0.004	0	Proliferating AT2	Rrm2
Tacc3	0	6.28696661148822	0.494	0.009	0	Proliferating AT2	Tacc3
Aurkb	0	9.81262527684726	0.483	0.001	0	Proliferating AT2	Aurkb
Aurka	0	7.83318769581578	0.483	0.003	0	Proliferating AT2	Aurka
Cep55	0	10.4966929703333	0.472	0	0	Proliferating AT2	Cep55
Kif20a	0	8.37548849410287	0.472	0.002	0	Proliferating AT2	Kif20a
Anln	0	8.34175722225362	0.472	0.004	0	Proliferating AT2	Anln
Ckap2l	0	9.4572523951422	0.461	0.001	0	Proliferating AT2	Ckap2l
Hmmr	0	8.91254757220037	0.461	0.001	0	Proliferating AT2	Hmmr
Spc25	0	7.25559080771763	0.461	0.005	0	Proliferating AT2	Spc25
Plk1	0	8.42410345834895	0.449	0.002	0	Proliferating AT2	Plk1
Kif11	0	8.33402498006896	0.449	0.002	0	Proliferating AT2	Kif11
Foxm1	0	7.12486419497758	0.438	0.004	0	Proliferating AT2	Foxm1
Esco2	0	10.3886239474243	0.427	0	0	Proliferating AT2	Esco2
Cenpe	0	9.46515759947349	0.427	0.001	0	Proliferating AT2	Cenpe
Cenph	0	7.43327937441872	0.427	0.002	0	Proliferating AT2	Cenph
Ccnb1	0	8.34544348686803	0.427	0.002	0	Proliferating AT2	Ccnb1
Aspm	0	7.68208887624355	0.416	0.004	0	Proliferating AT2	Aspm
Cdca2	0	6.95534291567561	0.416	0.004	0	Proliferating AT2	Cdca2
Uhrf1	0	6.91769819900896	0.416	0.004	0	Proliferating AT2	Uhrf1
Nek2	0	9.230144026759	0.404	0.001	0	Proliferating AT2	Nek2
Rad51	0	7.5969450503057	0.404	0.002	0	Proliferating AT2	Rad51
Spag5	0	7.36576238672013	0.404	0.003	0	Proliferating AT2	Spag5
Nuf2	0	6.16329956719545	0.404	0.006	0	Proliferating AT2	Nuf2
Kif20b	0	7.07999921039094	0.404	0.006	0	Proliferating AT2	Kif20b
Cit	0	6.71533857892849	0.393	0.005	0	Proliferating AT2	Cit
Ect2	0	7.26371406571398	0.393	0.006	0	Proliferating AT2	Ect2
Kif4	0	7.89364928179417	0.371	0.001	0	Proliferating AT2	Kif4
Melk	0	8.66618355015373	0.371	0.001	0	Proliferating AT2	Melk
Iqgap3	0	7.79099121549025	0.371	0.004	0	Proliferating AT2	Iqgap3
Hist1h2ap	0	9.18224879518737	0.371	0.005	0	Proliferating AT2	Hist1h2ap
Mxd3	0	10.2834189632691	0.348	0.001	0	Proliferating AT2	Mxd3
Mis18bp1	0	8.49224793765577	0.337	0.001	0	Proliferating AT2	Mis18bp1
Kifc1	0	9.30501437675194	0.337	0.001	0	Proliferating AT2	Kifc1
Ncapg	0	10.5281670569178	0.326	0	0	Proliferating AT2	Ncapg
Cdca5	0	8.38540022660845	0.315	0.001	0	Proliferating AT2	Cdca5
Gas2l3	0	7.09429282631717	0.315	0.003	0	Proliferating AT2	Gas2l3
Ska1	0	8.57374680556093	0.303	0.001	0	Proliferating AT2	Ska1
Ndc80	0	7.29979971829665	0.292	0.002	0	Proliferating AT2	Ndc80
2810417H13Rik	0	8.90765331638896	0.281	0.001	0	Proliferating AT2	2810417H13Rik
Ybx2	0	6.93897191395514	0.281	0.002	0	Proliferating AT2	Ybx2
Depdc1a	0	10.20561185748	0.27	0	0	Proliferating AT2	Depdc1a
Kif2c	0	7.37713844240379	0.27	0.001	0	Proliferating AT2	Kif2c
Dlgap5	0	8.24250200165536	0.27	0.001	0	Proliferating AT2	Dlgap5
Shcbp1	0	6.97637336496039	0.27	0.002	0	Proliferating AT2	Shcbp1
1700097N02Rik	0	8.37845618443236	0.258	0.001	0	Proliferating AT2	1700097N02Rik
Knl1	0	8.07646735584538	0.258	0.001	0	Proliferating AT2	Knl1
Cenpi	0	6.97614569993654	0.258	0.002	0	Proliferating AT2	Cenpi
Cenpn	3.49798477255603e-320	5.87690932177374	0.315	0.004	7.47799184677027e-316	Proliferating AT2	Cenpn
Espl1	9.33328246164689e-307	6.726025403359	0.303	0.004	1.99526912465087e-302	Proliferating AT2	Espl1
Ube2t	4.56668133024821e-305	6.08179312876379	0.472	0.011	9.76265134780462e-301	Proliferating AT2	Ube2t
Kif22	3.07649380263357e-298	5.85738730581051	0.427	0.009	6.57692845127004e-294	Proliferating AT2	Kif22
Dnph1	3.46497428108086e-278	5.42878118742192	0.472	0.012	7.40742201809466e-274	Proliferating AT2	Dnph1
Cenpp	4.28591035275361e-276	5.75751224380809	0.303	0.004	9.16241915211666e-272	Proliferating AT2	Cenpp
Smc2	9.07742339684389e-261	6.21502208364018	0.618	0.024	1.94057157377729e-256	Proliferating AT2	Smc2
Cenpk	7.52067576855209e-255	5.64787540212399	0.337	0.006	1.60777006580107e-250	Proliferating AT2	Cenpk
Ncapd2	3.26456818668741e-243	5.40745941691836	0.461	0.013	6.97899386950035e-239	Proliferating AT2	Ncapd2
Neurl1b	7.28764813145923e-243	5.83623006344352	0.483	0.015	1.55795341754336e-238	Proliferating AT2	Neurl1b
Cenpw	2.13731068799919e-232	5.55131513075523	0.348	0.008	4.56914278880466e-228	Proliferating AT2	Cenpw
Cdc20	1.56790386692138e-226	6.61834970571899	0.719	0.04	3.35186488670452e-222	Proliferating AT2	Cdc20
Tcf19	9.2909765360198e-226	5.7649747170181	0.416	0.012	1.98622496387031e-221	Proliferating AT2	Tcf19
Tk1	4.64509567917454e-214	5.78466983983074	0.494	0.018	9.93028554293934e-210	Proliferating AT2	Tk1
Arhgap11a	5.0794864642873e-208	5.53085618278271	0.483	0.018	1.08589261633534e-203	Proliferating AT2	Arhgap11a
Ncapg2	9.28853096907262e-202	5.50470598136463	0.393	0.012	1.98570215056834e-197	Proliferating AT2	Ncapg2
Mad2l1	6.01320508891506e-199	5.04493364413317	0.629	0.033	1.28550298390826e-194	Proliferating AT2	Mad2l1
Ccdc34	5.90459066426723e-197	4.75062922999525	0.742	0.048	1.26228339220705e-192	Proliferating AT2	Ccdc34
Cks1b	2.34631997003436e-194	5.53523480968121	0.854	0.07	5.01596283193945e-190	Proliferating AT2	Cks1b
Cks2	4.27077003126008e-185	5.87871743749114	0.753	0.055	9.1300521728278e-181	Proliferating AT2	Cks2
Asf1b	1.42895978906581e-181	5.21222394890097	0.427	0.016	3.05483023706489e-177	Proliferating AT2	Asf1b
Gins2	3.6993893176858e-178	5.29465622807737	0.337	0.01	7.9085544833487e-174	Proliferating AT2	Gins2
Hist1h2ae	6.09511047549461e-173	6.82015640097528	0.281	0.007	1.30301271745124e-168	Proliferating AT2	Hist1h2ae
Prc1	1.5639132134426e-157	6.23487088161646	0.629	0.044	3.3433336676976e-153	Proliferating AT2	Prc1
4930579G24Rik	4.30091274822492e-152	4.86687531971186	0.258	0.006	9.19449127315524e-148	Proliferating AT2	4930579G24Rik
Trim59	5.98721407992591e-149	5.11990197151959	0.449	0.022	1.27994662600656e-144	Proliferating AT2	Trim59
Cenpq	1.79754420365013e-147	4.63610522017072	0.393	0.017	3.84278999856325e-143	Proliferating AT2	Cenpq
Spc24	8.81995409327968e-147	4.85243729523819	0.787	0.078	1.88552978606133e-142	Proliferating AT2	Spc24
Wfdc12	2.44053737382981e-127	5.37248196038851	0.27	0.009	5.21738079777337e-123	Proliferating AT2	Wfdc12
Mcm5	6.50289194595901e-125	4.51922058641961	0.416	0.022	1.39018824020712e-120	Proliferating AT2	Mcm5
Cdkn2c	2.29937634681991e-121	4.55043499824228	0.528	0.039	4.9156067542316e-117	Proliferating AT2	Cdkn2c
Cenpl	3.40794648248644e-121	4.57276548106407	0.303	0.012	7.28550799025951e-117	Proliferating AT2	Cenpl
Chaf1a	1.01990794358266e-120	5.02875461074283	0.27	0.009	2.18035920179101e-116	Proliferating AT2	Chaf1a
2210011C24Rik	1.76807297235108e-118	5.27435077274094	0.438	0.027	3.77978640029214e-114	Proliferating AT2	2210011C24Rik
Slc29a1	6.30615307035659e-118	4.47625186319101	0.258	0.009	1.34812940338083e-113	Proliferating AT2	Slc29a1
Incenp	1.44101792502781e-117	4.91044038129267	0.427	0.026	3.08060812012446e-113	Proliferating AT2	Incenp
Fbxo5	1.47835956709936e-117	4.70301575564646	0.348	0.017	3.16043708254502e-113	Proliferating AT2	Fbxo5
Arhgef39	8.69786988838643e-117	4.85969142254776	0.258	0.009	1.85943062473925e-112	Proliferating AT2	Arhgef39
Gpsm2	1.70362709033487e-110	4.55933401546725	0.303	0.013	3.64201399371788e-106	Proliferating AT2	Gpsm2
Ccnf	1.04129691414431e-101	4.88408217703546	0.281	0.012	2.22608454305771e-97	Proliferating AT2	Ccnf
Mcm3	1.98645606545949e-101	4.66511918465668	0.348	0.019	4.2466457767393e-97	Proliferating AT2	Mcm3
Lmnb1	4.34809595810572e-100	4.39177512362506	0.596	0.062	9.29535953923841e-96	Proliferating AT2	Lmnb1
Rnaseh2b	4.16625876798295e-94	3.75844249490999	0.449	0.034	8.90662799419394e-90	Proliferating AT2	Rnaseh2b
Clspn	2.75570754873678e-93	4.81697064187042	0.281	0.014	5.89115159768948e-89	Proliferating AT2	Clspn
Hells	2.65960491522391e-85	4.40224845040051	0.337	0.022	5.68570338776567e-81	Proliferating AT2	Hells
Lig1	5.13419596703336e-83	4.09056232181038	0.506	0.051	1.09758841383239e-78	Proliferating AT2	Lig1
Haus4	2.18323785983888e-80	3.83230475361256	0.404	0.033	4.66732589676356e-76	Proliferating AT2	Haus4
Mis18a	3.98153201478876e-80	3.56715449809202	0.427	0.036	8.51171914121541e-76	Proliferating AT2	Mis18a
Gmnn	1.60327359150431e-77	3.5869647712154	0.539	0.061	3.42747828391791e-73	Proliferating AT2	Gmnn
Dbf4	2.01509529028824e-74	3.45501005102939	0.483	0.05	4.30787071157819e-70	Proliferating AT2	Dbf4
Fen1	7.15718901026028e-71	3.90210574768153	0.382	0.033	1.53006386661344e-66	Proliferating AT2	Fen1
Ndc1	8.60801425920333e-71	3.2225120229669	0.326	0.024	1.84022128833249e-66	Proliferating AT2	Ndc1
Ezh2	8.6204476068375e-71	4.01446285536525	0.517	0.063	1.84287928938972e-66	Proliferating AT2	Ezh2
Diaph3	2.32110915912302e-70	4.05713249007796	0.404	0.037	4.96206716037319e-66	Proliferating AT2	Diaph3
Tbc1d31	8.05807992874936e-69	3.72565569941632	0.258	0.016	1.72265632716804e-64	Proliferating AT2	Tbc1d31
Hmgn21	3.0100474707697e-66	3.54828894978473	0.933	0.295	6.43487948301147e-62	Proliferating AT2	Hmgn2
Tyms	1.66237297187402e-65	3.72370169718426	0.596	0.091	3.55382093927227e-61	Proliferating AT2	Tyms
Bub1b	1.79859333575138e-65	3.87851792626805	0.315	0.024	3.8450328331693e-61	Proliferating AT2	Bub1b
Plk4	5.20039998930499e-62	3.35210662876022	0.326	0.027	1.11174150971362e-57	Proliferating AT2	Plk4
Emp1	1.6942223217633e-61	3.56890697379967	0.337	0.03	3.62190847946557e-57	Proliferating AT2	Emp1
Rrm1	2.22520879938803e-60	3.91412370626633	0.528	0.078	4.75705137133173e-56	Proliferating AT2	Rrm1
H2afx	2.52135367072306e-60	3.947541498398	0.584	0.096	5.39014987727176e-56	Proliferating AT2	H2afx
Pmf1	1.83080691842603e-59	3.15168400654165	0.64	0.112	3.91389903021118e-55	Proliferating AT2	Pmf1
Dhfr	2.44450622814961e-59	3.87711293424045	0.292	0.023	5.22586541453824e-55	Proliferating AT2	Dhfr
Pola1	6.31050031009061e-59	3.70454632513811	0.292	0.023	1.34905875629117e-54	Proliferating AT2	Pola1
Stmn1	1.14207979574662e-58	3.81403343833454	1	0.705	2.44153818734713e-54	Proliferating AT2	Stmn1
Topbp1	3.39795847093824e-56	3.22760712283372	0.494	0.069	7.26415561917176e-52	Proliferating AT2	Topbp1
Mcm7	1.38126712363054e-55	3.09260802818182	0.528	0.08	2.95287285689738e-51	Proliferating AT2	Mcm7
Psat1	3.6707558078127e-55	3.42834193766296	0.27	0.021	7.84734176594199e-51	Proliferating AT2	Psat1
Hirip3	7.84171629468415e-55	3.41273250974237	0.438	0.055	1.67640210947758e-50	Proliferating AT2	Hirip3
Rbl1	4.93927887664901e-54	3.3387790787691	0.393	0.045	1.05591903825003e-49	Proliferating AT2	Rbl1
Prim1	9.32932728771703e-54	3.48982304496324	0.292	0.025	1.99442358756815e-49	Proliferating AT2	Prim1
Cep192	1.0719471117292e-51	3.23339287758972	0.292	0.026	2.29160853545468e-47	Proliferating AT2	Cep192
Rfc4	9.96570946298735e-51	3.04349178730027	0.438	0.058	2.13046936899744e-46	Proliferating AT2	Rfc4
Pkmyt1	2.31687719084651e-50	3.40860826560683	0.337	0.036	4.95302005859167e-46	Proliferating AT2	Pkmyt1
Ckap4	3.37356850171476e-50	2.7427773056414	0.775	0.205	7.2120147429658e-46	Proliferating AT2	Ckap4
Cdk5rap2	5.69141621825757e-50	3.40519355772299	0.292	0.027	1.2167109591391e-45	Proliferating AT2	Cdk5rap2
Ska2	6.58874125160075e-50	3.29976872486632	0.416	0.054	1.40854110476721e-45	Proliferating AT2	Ska2
Ddx39	1.21548195548529e-49	3.08726001821661	0.494	0.076	2.59845732443645e-45	Proliferating AT2	Ddx39
Ywhah	2.21032720991067e-49	2.71134303114471	0.921	0.431	4.72523750934703e-45	Proliferating AT2	Ywhah
Bub1	3.88696955084928e-49	3.02127182680729	0.449	0.064	8.30956350580559e-45	Proliferating AT2	Bub1
Smc4	1.14843262506609e-48	3.67251378811392	0.674	0.166	2.45511926586628e-44	Proliferating AT2	Smc4
Cdkn2d	2.24837401048481e-48	3.6608365684282	0.528	0.095	4.80657395961442e-44	Proliferating AT2	Cdkn2d
Ptma	6.36254921052325e-48	1.74557372116933	1	0.986	1.36018577022566e-43	Proliferating AT2	Ptma
H2afz	1.27022529534132e-47	3.36080051410991	0.955	0.761	2.71548763638068e-43	Proliferating AT2	H2afz
Ppia	1.60479497439685e-47	1.32954944192848	1	0.976	3.4307306962656e-43	Proliferating AT2	Ppia
Hjurp	3.86040095339434e-47	3.28229292746763	0.483	0.078	8.25276515816643e-43	Proliferating AT2	Hjurp
Rangap1	4.88376965363204e-47	3.01110032373484	0.674	0.163	1.04405227655346e-42	Proliferating AT2	Rangap1
Kpna2	6.24951519236149e-47	3.83923362163925	0.337	0.039	1.33602135782304e-42	Proliferating AT2	Kpna2
Anapc15	8.3065484270072e-45	2.64655579880221	0.427	0.061	1.7757739227256e-40	Proliferating AT2	Anapc15
Cdt1	3.03998962946518e-44	3.33562599225403	0.292	0.031	6.49888982987065e-40	Proliferating AT2	Cdt1
Atad2	3.14646544318821e-43	3.69038504982939	0.461	0.079	6.72651382444775e-39	Proliferating AT2	Atad2
Zfp367	9.51100093649417e-43	3.50972436012595	0.404	0.061	2.03326178020372e-38	Proliferating AT2	Zfp367
Crip11	1.66734481710263e-42	2.25545679430682	0.978	0.708	3.564449750002e-38	Proliferating AT2	Crip1
Hspb6	1.77322420850865e-42	3.14350532224715	0.404	0.059	3.79079871294978e-38	Proliferating AT2	Hspb6
Hmgb1	2.27227986343751e-42	1.64965693741091	0.989	0.904	4.85767989205671e-38	Proliferating AT2	Hmgb1
Lsm2	2.0108727753414e-41	2.69819534284988	0.685	0.177	4.29884381912485e-37	Proliferating AT2	Lsm2
Hmgb2	3.08796138129531e-41	3.33375538046416	0.978	0.646	6.60144384093311e-37	Proliferating AT2	Hmgb2
Tubb5	3.67018622231327e-41	4.08947021656454	0.888	0.471	7.8461241060613e-37	Proliferating AT2	Tubb5
Dck	1.18304056902749e-40	3.32823129258922	0.337	0.044	2.52910412846696e-36	Proliferating AT2	Dck
Ran	2.45953337523511e-40	2.34533507240112	0.921	0.611	5.25799044957763e-36	Proliferating AT2	Ran
Ncapd3	1.29051511047713e-38	3.20471256968185	0.315	0.039	2.758863203178e-34	Proliferating AT2	Ncapd3
Dnajc9	7.462899038583e-38	2.2246717831937	0.742	0.225	1.59541855646827e-33	Proliferating AT2	Dnajc9
Dtymk	7.58900965094089e-38	2.56450808023678	0.764	0.267	1.62237848317814e-33	Proliferating AT2	Dtymk
Prdx4	2.20107775114607e-36	2.18563818377335	0.888	0.41	4.70546401640006e-32	Proliferating AT2	Prdx4
Dut	2.80478861537787e-36	3.04314723233083	0.629	0.181	5.99607710195481e-32	Proliferating AT2	Dut
Hmgn3	7.99355728193258e-36	2.79299484130954	0.348	0.05	1.70886267573155e-31	Proliferating AT2	Hmgn3
Tnfaip8l1	1.50732071150683e-35	2.74438860221976	0.303	0.039	3.2223502170593e-31	Proliferating AT2	Tnfaip8l1
Rfc5	1.67278196819502e-35	2.86862215324729	0.337	0.048	3.57607329160732e-31	Proliferating AT2	Rfc5
Clic1	2.75001147605757e-35	1.71583772790221	0.989	0.713	5.87897453351588e-31	Proliferating AT2	Clic1
Ube2s	8.33961808718456e-35	2.60422654601703	0.91	0.616	1.78284355467832e-30	Proliferating AT2	Ube2s
Gltp	1.06231025357974e-34	2.20843711568358	0.674	0.18	2.27100686010276e-30	Proliferating AT2	Gltp
Psmc3ip	1.2548322956666e-34	2.86125405565255	0.281	0.035	2.68258048167606e-30	Proliferating AT2	Psmc3ip
Tipin	2.19569583561545e-34	2.79982407158309	0.517	0.116	4.6939585573787e-30	Proliferating AT2	Tipin
Tpm4	5.16694348323847e-34	1.5557771173572	0.933	0.586	1.10458917784672e-29	Proliferating AT2	Tpm4
Sept10	1.01207422386604e-33	2.40172502781237	0.494	0.103	2.16361227578083e-29	Proliferating AT2	Sept10
Nde1	4.16455361240442e-33	2.45726241741914	0.416	0.074	8.90298271259818e-29	Proliferating AT2	Nde1
Cmc2	4.5694603658893e-33	2.36747567876678	0.573	0.14	9.76859237019814e-29	Proliferating AT2	Cmc2
Cox6b2	7.56322801984478e-33	2.73454547401588	0.697	0.236	1.61686688608242e-28	Proliferating AT2	Cox6b2
Pold1	1.35179277205442e-32	2.63864108245104	0.292	0.039	2.88986258809793e-28	Proliferating AT2	Pold1
Bub3	1.03228441783481e-31	2.55269688267556	0.73	0.278	2.20681762844725e-27	Proliferating AT2	Bub3
Dctpp1	1.30866492098302e-31	2.75206259991376	0.573	0.152	2.79766386807749e-27	Proliferating AT2	Dctpp1
Epcam	1.34967846864305e-31	1.7070508031654	0.978	0.755	2.88534263026512e-27	Proliferating AT2	Epcam
Pmp22	2.526945323706e-31	2.38549265049118	0.371	0.062	5.40210371301868e-27	Proliferating AT2	Pmp22
Zdhhc2	5.53543516075335e-31	2.58030380840132	0.326	0.05	1.18336532866585e-26	Proliferating AT2	Zdhhc2
Hsp90aa1	6.91846540809569e-31	1.44991274777332	0.989	0.845	1.4790295349427e-26	Proliferating AT2	Hsp90aa1
Fam111a	1.30844295389379e-30	2.08092156917742	0.506	0.111	2.79718934683414e-26	Proliferating AT2	Fam111a
Tmpo	2.10778910122058e-30	2.78918252818528	0.73	0.312	4.50603154058935e-26	Proliferating AT2	Tmpo
Carhsp1	3.38094750148449e-30	2.11213781876288	0.618	0.167	7.22778956867355e-26	Proliferating AT2	Carhsp1
Serpinb8	9.90713189264232e-30	3.1881651443961	0.292	0.043	2.11794665600907e-25	Proliferating AT2	Serpinb8
Mcm6	1.06472092117929e-29	3.11351541996991	0.404	0.083	2.27616038529709e-25	Proliferating AT2	Mcm6
Mast2	1.90199301017584e-29	2.4058687561386	0.382	0.07	4.06608065715392e-25	Proliferating AT2	Mast2
Anxa1	4.12420917740848e-29	1.99662318553643	0.685	0.225	8.81673437946385e-25	Proliferating AT2	Anxa1
Ranbp1	4.48554445051781e-29	1.9423408732397	0.854	0.437	9.58919692631697e-25	Proliferating AT2	Ranbp1
H2afv	5.93458235157499e-29	2.44264493078973	0.876	0.625	1.2686950151197e-24	Proliferating AT2	H2afv
Plp2	8.38436999363158e-29	1.82168247731638	0.876	0.417	1.79241061723856e-24	Proliferating AT2	Plp2
Ptgr1	1.61914648995041e-28	2.08828101068111	0.742	0.253	3.46141136621599e-24	Proliferating AT2	Ptgr1
Hat1	1.68937126258125e-28	2.56425509138826	0.551	0.147	3.61153788514619e-24	Proliferating AT2	Hat1
Nt5dc2	2.08760036116007e-28	2.73196239062461	0.258	0.035	4.46287205208799e-24	Proliferating AT2	Nt5dc2
Ppil1	2.33407022243643e-28	2.3723565958978	0.494	0.114	4.9897753215246e-24	Proliferating AT2	Ppil1
Snrpd1	4.52762336908177e-28	2.28087890902624	0.764	0.341	9.67915323842301e-24	Proliferating AT2	Snrpd1
Alyref	4.74255666981006e-28	2.16755826118564	0.719	0.298	1.013863764872e-23	Proliferating AT2	Alyref
Tmem138	6.32110001531202e-28	2.69484251567786	0.27	0.039	1.3513247612734e-23	Proliferating AT2	Tmem138
Anp32b	6.77384306775809e-28	1.95537101488381	0.888	0.524	1.44811217102533e-23	Proliferating AT2	Anp32b
Dynlt1f	6.90927834115807e-28	2.24120133798247	0.427	0.089	1.47706552377277e-23	Proliferating AT2	Dynlt1f
Snrpa1	8.43941036011782e-28	1.99860919172792	0.629	0.192	1.80417714678599e-23	Proliferating AT2	Snrpa1
Tagln2	1.12686021859338e-27	1.10777556006007	1	0.908	2.40900177530893e-23	Proliferating AT2	Tagln2
Tuba1b	1.69124678794293e-27	3.32767084773181	0.831	0.614	3.6155473832644e-23	Proliferating AT2	Tuba1b
Calm3	4.73689037969103e-27	1.91008443066211	0.865	0.509	1.01265242537035e-22	Proliferating AT2	Calm3
Vrk1	5.25437561918229e-27	2.1984374120542	0.393	0.078	1.12328041986879e-22	Proliferating AT2	Vrk1
Cklf	6.99011315179544e-27	2.40135165217938	0.292	0.046	1.49434638959083e-22	Proliferating AT2	Cklf
Cep89	7.79308534527608e-27	2.62477517755654	0.348	0.065	1.66600578511312e-22	Proliferating AT2	Cep89
Terf1	1.12000123006269e-26	2.1368048374593	0.416	0.087	2.39433862962801e-22	Proliferating AT2	Terf1
Banf1	3.20638121010178e-26	1.80367405245671	0.809	0.423	6.85460175095558e-22	Proliferating AT2	Banf1
Cox7a2	4.20356175328791e-26	1.0444409509648	0.978	0.911	8.9863743161789e-22	Proliferating AT2	Cox7a2
Ubl4a	5.0641910568129e-26	2.11669213715917	0.652	0.223	1.08262276412546e-21	Proliferating AT2	Ubl4a
Pgc	7.36959391254493e-26	2.84511539221561	0.315	0.056	1.57547178662386e-21	Proliferating AT2	Pgc
Crip2	1.16381985378484e-25	1.27947183748713	0.978	0.842	2.48801408342123e-21	Proliferating AT2	Crip2
Rbm3	1.29756188233412e-25	1.52416195919784	0.921	0.706	2.77392779205388e-21	Proliferating AT2	Rbm3
Haus8	1.31442957483479e-25	2.24702282343713	0.427	0.096	2.80998754508182e-21	Proliferating AT2	Haus8
Sae1	1.98242360890636e-25	2.00668675428731	0.685	0.253	4.23802519112001e-21	Proliferating AT2	Sae1
S100a11	2.62439497854409e-25	1.34361120005126	1	0.934	5.61043158513156e-21	Proliferating AT2	S100a11
Hdgf	3.21373840368488e-25	1.47925430832831	0.91	0.63	6.87032995939754e-21	Proliferating AT2	Hdgf
Lsm4	4.41811776026969e-25	1.69610356632426	0.843	0.445	9.44505214790455e-21	Proliferating AT2	Lsm4
Uchl5	4.97280159970087e-25	2.30141476047773	0.461	0.114	1.06308552598405e-20	Proliferating AT2	Uchl5
Eif1ad	5.46749734958321e-25	1.86264053031536	0.551	0.149	1.1688415833939e-20	Proliferating AT2	Eif1ad
Ncaph2	7.51715156165552e-25	2.01550052962123	0.685	0.258	1.60701666085072e-20	Proliferating AT2	Ncaph2
Calm2	1.09962071839178e-24	1.21233231096683	1	0.941	2.35076917177795e-20	Proliferating AT2	Calm2
Gapdh	2.88984391169135e-24	1.30600235196856	0.978	0.82	6.17790831441376e-20	Proliferating AT2	Gapdh
Tmsb101	3.30925593145467e-24	1.74112240755872	0.899	0.536	7.07452733026379e-20	Proliferating AT2	Tmsb10
Cbx3	3.43853564067346e-24	1.70378611681215	0.865	0.476	7.35090149263171e-20	Proliferating AT2	Cbx3
Fkbp2	5.22352953636074e-24	1.11726222239842	0.955	0.806	1.1166861442832e-19	Proliferating AT2	Fkbp2
Stk17b	5.41978240106511e-24	2.44978218962054	0.337	0.067	1.1586410816997e-19	Proliferating AT2	Stk17b
Snrnp25	5.89206952391661e-24	2.29244984555706	0.303	0.054	1.25960662282289e-19	Proliferating AT2	Snrnp25
Pcna	6.05463992084038e-24	2.77005467398464	0.663	0.288	1.29436092227726e-19	Proliferating AT2	Pcna
2700029M09Rik	1.02601453980817e-23	2.88304972755379	0.303	0.056	2.1934138832019e-19	Proliferating AT2	2700029M09Rik
Nucks1	1.51641288575014e-23	1.95315914501358	0.854	0.583	3.24178746715664e-19	Proliferating AT2	Nucks1
Haus1	1.57972318657074e-23	2.20482720049794	0.303	0.054	3.37713222825094e-19	Proliferating AT2	Haus1
Dnmt1	1.60377967346755e-23	2.39214288329598	0.449	0.119	3.42856018593893e-19	Proliferating AT2	Dnmt1
Nudc	2.56385786177461e-23	1.58474083466865	0.843	0.482	5.48101533690176e-19	Proliferating AT2	Nudc
Hnrnpab	3.19906642282458e-23	1.53904905710039	0.899	0.624	6.83896419871439e-19	Proliferating AT2	Hnrnpab
Rnf141	7.49404133048092e-23	1.84417038860843	0.528	0.151	1.60207615563021e-18	Proliferating AT2	Rnf141
Mcm4	8.4461560531634e-23	2.36313036551557	0.303	0.057	1.80561924104527e-18	Proliferating AT2	Mcm4
S100a14	1.04250824148916e-22	2.17980508563454	0.371	0.082	2.22867411865552e-18	Proliferating AT2	S100a14
Mcm2	1.90340729050858e-22	2.46646899884606	0.258	0.043	4.06910410564923e-18	Proliferating AT2	Mcm2
Rbmx2	1.96091321039913e-22	2.28309981546365	0.292	0.053	4.19204026119126e-18	Proliferating AT2	Rbmx2
Endod1	2.36458593664814e-22	2.41082672774302	0.337	0.071	5.0550118153664e-18	Proliferating AT2	Endod1
Itgb3bp	3.05307951145549e-22	1.96814177591956	0.449	0.114	6.52687337958954e-18	Proliferating AT2	Itgb3bp
Krt8	3.47304290886566e-22	1.52152342149467	0.933	0.678	7.424671130573e-18	Proliferating AT2	Krt8
Hn1	4.39549304291495e-22	2.76645894550011	0.494	0.153	9.39668502714357e-18	Proliferating AT2	Hn1
Lmna	4.64059637571863e-22	1.68866970265456	0.787	0.407	9.92066693201129e-18	Proliferating AT2	Lmna
Rpa3	5.55489867199719e-22	2.06047474967683	0.506	0.146	1.18752623809956e-17	Proliferating AT2	Rpa3
Rnaseh2c	5.96015411864439e-22	1.70910103574727	0.798	0.419	1.2741617474838e-17	Proliferating AT2	Rnaseh2c
Cfl1	7.66092235919501e-22	1.20633345074617	0.966	0.823	1.63775198194871e-17	Proliferating AT2	Cfl1
Dek	8.23195691168324e-22	2.02415294744642	0.854	0.585	1.75982774857964e-17	Proliferating AT2	Dek
Actg1	8.98317493482019e-22	0.879831993811142	1	0.974	1.92042313756586e-17	Proliferating AT2	Actg1
Lsm3	1.07883521806273e-21	2.004188168142	0.539	0.163	2.30633392917451e-17	Proliferating AT2	Lsm3
Lsm6	2.5664527005365e-21	1.6548254514954	0.742	0.382	5.48656258320693e-17	Proliferating AT2	Lsm6
Yif1b	5.49087989227071e-21	1.77522001251023	0.629	0.234	1.17384030336963e-16	Proliferating AT2	Yif1b
Tmem107	6.5675426145608e-21	1.92817062412084	0.539	0.164	1.40400926014081e-16	Proliferating AT2	Tmem107
Rnf26	8.48753261311216e-21	2.44727453785085	0.27	0.05	1.81446472203112e-16	Proliferating AT2	Rnf26
Hmgn1	1.05117630943116e-20	0.907419820785071	0.989	0.896	2.24720471430194e-16	Proliferating AT2	Hmgn1
Hnrnpa2b1	1.10749427675656e-20	1.01439338281696	0.966	0.869	2.36760126485018e-16	Proliferating AT2	Hnrnpa2b1
Trim37	1.18580206250508e-20	2.35183155926822	0.315	0.066	2.53500764922336e-16	Proliferating AT2	Trim37
H3f3a	1.34426963876782e-20	0.934413257255903	1	0.952	2.87377963375784e-16	Proliferating AT2	H3f3a
Ckap5	1.36737508340482e-20	2.42302641516986	0.461	0.141	2.92317445330282e-16	Proliferating AT2	Ckap5
Spata24	1.59077110846346e-20	2.51340309111658	0.315	0.066	3.40075047567318e-16	Proliferating AT2	Spata24
G2e3	2.12970791751416e-20	2.72177461971794	0.337	0.078	4.55288958606177e-16	Proliferating AT2	G2e3
Tubg1	2.55618451640502e-20	2.51397419852845	0.348	0.082	5.46461125917066e-16	Proliferating AT2	Tubg1
Calm1	3.29831564234517e-20	0.827734983095251	1	0.94	7.05113918020549e-16	Proliferating AT2	Calm1
Rad21	3.63336002418285e-20	2.0162331564339	0.697	0.347	7.76739705969809e-16	Proliferating AT2	Rad21
Nup205	5.73808579426469e-20	2.20971477900356	0.281	0.055	1.22668798109791e-15	Proliferating AT2	Nup205
Atpif1	5.96305831726552e-20	0.917275107675278	0.978	0.859	1.27478260706502e-15	Proliferating AT2	Atpif1
Gpx7	7.6595403529459e-20	2.447842577064	0.382	0.099	1.63745653665277e-15	Proliferating AT2	Gpx7
Hint1	1.00047365762142e-19	0.869833165235348	0.989	0.882	2.13881258526308e-15	Proliferating AT2	Hint1
Hnrnpa3	1.17045873653694e-19	1.06793324491063	0.978	0.818	2.50220668696868e-15	Proliferating AT2	Hnrnpa3
Tubb4b	1.49227520450094e-19	2.02094173604513	0.91	0.764	3.19018593218211e-15	Proliferating AT2	Tubb4b
Cby1	1.54377131686282e-19	2.04855658440673	0.472	0.142	3.30027432118934e-15	Proliferating AT2	Cby1
H2afy1	1.81538793462386e-19	1.25653462751168	0.91	0.536	3.88093632663888e-15	Proliferating AT2	H2afy
Rhno1	2.7362151187395e-19	2.16415107057261	0.337	0.078	5.84948068084131e-15	Proliferating AT2	Rhno1
Larp7	3.08011065368034e-19	2.0421092119279	0.393	0.103	6.58466055543783e-15	Proliferating AT2	Larp7
Psip1	3.45839306063353e-19	1.63179500471202	0.517	0.177	7.39335268502237e-15	Proliferating AT2	Psip1
Impa2	5.64320415823401e-19	2.62624886990118	0.258	0.05	1.20640418494727e-14	Proliferating AT2	Impa2
Rnaseh2a	6.36035570531944e-19	2.37747492442704	0.281	0.058	1.35971684268319e-14	Proliferating AT2	Rnaseh2a
Nup62	6.5213792360429e-19	2.01148207007321	0.382	0.098	1.39414045308125e-14	Proliferating AT2	Nup62
Chac2	8.52221432037614e-19	2.34295191869581	0.281	0.058	1.82187897741001e-14	Proliferating AT2	Chac2
Atp5o	1.13244913571259e-18	0.967919601706062	0.955	0.801	2.42094976232637e-14	Proliferating AT2	Atp5o
G3bp1	1.3938412829804e-18	1.39921921488611	0.82	0.449	2.9797538947555e-14	Proliferating AT2	G3bp1
Pih1d1	1.58834382768345e-18	1.77969167285131	0.573	0.208	3.39556143482167e-14	Proliferating AT2	Pih1d1
Id1	1.68079180937417e-18	2.1152291099	0.472	0.145	3.59319673008011e-14	Proliferating AT2	Id1
Ssna1	1.83844141914869e-18	1.63263114589177	0.73	0.333	3.93022006585606e-14	Proliferating AT2	Ssna1
Fam92a	1.99698174939596e-18	1.93921313134717	0.416	0.117	4.26914758385869e-14	Proliferating AT2	Fam92a
Arpp19	2.70395193625681e-18	1.16316468659168	0.921	0.668	5.7805084493298e-14	Proliferating AT2	Arpp19
Actb	3.56717418194958e-18	1.04439860178774	1	0.988	7.62590496617181e-14	Proliferating AT2	Actb
Piwil4	3.67092350192463e-18	1.82186759763149	0.337	0.079	7.84770026241446e-14	Proliferating AT2	Piwil4
Orc6	4.76413956087276e-18	2.15544611877421	0.382	0.103	1.01847775532338e-13	Proliferating AT2	Orc6
Hmgn5	4.81781533255638e-18	1.91712380660585	0.551	0.205	1.0299525617939e-13	Proliferating AT2	Hmgn5
Mdc1	5.22232531689329e-18	2.30509297911296	0.303	0.07	1.11642870624545e-13	Proliferating AT2	Mdc1
Nap1l1	6.58495348918829e-18	1.61944543620231	0.775	0.453	1.40773135691867e-13	Proliferating AT2	Nap1l1
Setd8	6.90117530478359e-18	2.4160822283187	0.258	0.052	1.47533325665664e-13	Proliferating AT2	Setd8
Rfc2	8.77462547864971e-18	1.70584362338676	0.551	0.196	1.87583943482574e-13	Proliferating AT2	Rfc2
H3f3b	9.37228320390669e-18	0.718175784750251	0.989	0.992	2.00360670333117e-13	Proliferating AT2	H3f3b
Fzr1	1.06659033495245e-17	1.89323769946682	0.427	0.125	2.28015681806136e-13	Proliferating AT2	Fzr1
Reep4	1.32200623022244e-17	1.87111214168975	0.449	0.14	2.82618491896954e-13	Proliferating AT2	Reep4
Mapk13	1.38598040371247e-17	1.46762958472453	0.674	0.289	2.96294890705652e-13	Proliferating AT2	Mapk13
Maz	1.62819671641296e-17	1.5735327664449	0.64	0.252	3.48075894034763e-13	Proliferating AT2	Maz
Usp1	1.82085894138011e-17	2.12120977687564	0.517	0.2	3.8926322448824e-13	Proliferating AT2	Usp1
Ubald2	2.16043795010081e-17	1.38861317420039	0.764	0.378	4.6185842497255e-13	Proliferating AT2	Ubald2
Tuba1c	2.2330909275312e-17	2.47211580362985	0.652	0.343	4.77390178487621e-13	Proliferating AT2	Tuba1c
S100a10	2.45079317279264e-17	1.09023196605252	0.955	0.801	5.2393056447961e-13	Proliferating AT2	S100a10
Mrps25	3.1552879202535e-17	1.54736636022953	0.584	0.215	6.74537451591792e-13	Proliferating AT2	Mrps25
Mrpl49	3.16446420689533e-17	1.61960531620812	0.506	0.162	6.76499158150083e-13	Proliferating AT2	Mrpl49
Rpa2	3.32175154042531e-17	2.19620170397567	0.315	0.075	7.10124044312124e-13	Proliferating AT2	Rpa2
Commd1	3.32478614093984e-17	1.47164398060711	0.73	0.334	7.10772781210118e-13	Proliferating AT2	Commd1
Rpa1	3.48319582935015e-17	1.80260183325724	0.393	0.109	7.44637604398475e-13	Proliferating AT2	Rpa1
Myl6	3.56576887951168e-17	0.684740982250427	1	0.973	7.62290071062007e-13	Proliferating AT2	Myl6
Cep57	5.81451549871611e-17	1.71306165435882	0.494	0.167	1.24302712331553e-12	Proliferating AT2	Cep57
Mrpl42	5.95021666963309e-17	1.34176816161012	0.764	0.386	1.27203731963416e-12	Proliferating AT2	Mrpl42
Nop58	6.11383710849589e-17	1.81919056203466	0.517	0.182	1.30701609705425e-12	Proliferating AT2	Nop58
Ly6e	7.1445138576321e-17	0.717303999519018	1	0.95	1.52735417248459e-12	Proliferating AT2	Ly6e
Lsm5	7.26331189415969e-17	1.35977805641602	0.708	0.314	1.55275081673346e-12	Proliferating AT2	Lsm5
Map4k4	9.30742319477851e-17	1.88493969424223	0.539	0.21	1.98974093057975e-12	Proliferating AT2	Map4k4
Eri1	9.60732541181717e-17	2.04212043057244	0.326	0.08	2.05385402653827e-12	Proliferating AT2	Eri1
Miip	1.0690050935075e-16	2.12210137135749	0.258	0.054	2.28531908890032e-12	Proliferating AT2	Miip
2700094K13Rik	1.14096624450025e-16	2.22417286916529	0.584	0.279	2.43915763749264e-12	Proliferating AT2	2700094K13Rik
Rbbp7	1.33500862412125e-16	1.47163307084345	0.73	0.389	2.85398143664641e-12	Proliferating AT2	Rbbp7
Cdc25b	1.33671813454761e-16	1.88935286989049	0.438	0.139	2.85763602803587e-12	Proliferating AT2	Cdc25b
Mgst3	1.43570764289534e-16	1.60288277077593	0.663	0.287	3.06925579898166e-12	Proliferating AT2	Mgst3
Tmem129	1.66355543474262e-16	1.82735405618795	0.326	0.08	3.55634880839278e-12	Proliferating AT2	Tmem129
Lmf2	1.97985049519231e-16	1.63224895176022	0.393	0.109	4.23252438862211e-12	Proliferating AT2	Lmf2
1700025G04Rik	2.27784934630307e-16	1.86468507379673	0.404	0.12	4.8695863325267e-12	Proliferating AT2	1700025G04Rik
Ctc1	3.22358918059084e-16	1.98449822538755	0.258	0.055	6.89138895026711e-12	Proliferating AT2	Ctc1
Raly	3.61955150185316e-16	1.26310966629877	0.831	0.501	7.73787720066169e-12	Proliferating AT2	Raly
Odc1	3.92858770222534e-16	1.36916348501251	0.663	0.277	8.39853478981732e-12	Proliferating AT2	Odc1
Hnrnpf	4.18770493322504e-16	1.07157412624368	0.888	0.634	8.95247560624848e-12	Proliferating AT2	Hnrnpf
Hnrnpa1	4.57616851149226e-16	1.01387976268367	0.944	0.677	9.78293304386815e-12	Proliferating AT2	Hnrnpa1
Arl2bp	5.06081870041878e-16	1.47577452775002	0.494	0.163	1.08190182177553e-11	Proliferating AT2	Arl2bp
Akip1	5.24809202307426e-16	1.99974366129062	0.281	0.064	1.12193711269281e-11	Proliferating AT2	Akip1
Sumo2	6.91031019193169e-16	0.972764311088445	0.944	0.785	1.47728611283116e-11	Proliferating AT2	Sumo2
Psmb6	7.74143224302133e-16	0.936761822654498	0.955	0.696	1.6549633849131e-11	Proliferating AT2	Psmb6
Ptms	7.78626028783876e-16	1.5058798509725	0.978	0.884	1.66454672433417e-11	Proliferating AT2	Ptms
Samd1	8.71651405334484e-16	2.18290256016151	0.303	0.076	1.86341637432406e-11	Proliferating AT2	Samd1
Gipc1	1.11429016999393e-15	1.77465427626043	0.472	0.158	2.38212952541302e-11	Proliferating AT2	Gipc1
Rfc1	1.12189235737331e-15	1.99719648088474	0.472	0.175	2.39838148159266e-11	Proliferating AT2	Rfc1
Trim28	1.23819446033367e-15	1.5836308889843	0.618	0.283	2.64701211730132e-11	Proliferating AT2	Trim28
Ybx1	1.24537481608734e-15	0.731224597223689	0.966	0.849	2.66236228183151e-11	Proliferating AT2	Ybx1
Tex30	1.27731712918944e-15	2.09525075561713	0.292	0.07	2.73064855878118e-11	Proliferating AT2	Tex30
Sparc	1.28983826610655e-15	1.09396023637143	0.91	0.685	2.75741624528258e-11	Proliferating AT2	Sparc
Atp5g2	1.38421438668868e-15	0.798047592300934	0.955	0.881	2.95917351586306e-11	Proliferating AT2	Atp5g2
Crlf1	1.41632895331807e-15	1.32843830829448	0.584	0.217	3.02782803640338e-11	Proliferating AT2	Crlf1
U2af1	1.59559914202244e-15	1.11828764203755	0.865	0.546	3.41107184581557e-11	Proliferating AT2	U2af1
Psmb9	1.60624919199242e-15	1.47513361119702	0.584	0.226	3.4338395226414e-11	Proliferating AT2	Psmb9
Vars	1.65753800263537e-15	1.71312397377188	0.461	0.159	3.54348474203389e-11	Proliferating AT2	Vars
Snrpe	1.86698670666151e-15	1.1255081220232	0.854	0.614	3.99124418150097e-11	Proliferating AT2	Snrpe
Nuak2	2.09577444763483e-15	1.62826997993938	0.348	0.094	4.48034661415374e-11	Proliferating AT2	Nuak2
Erh	2.59905192837259e-15	1.61276737577304	0.753	0.427	5.55625321247493e-11	Proliferating AT2	Erh
Car2	2.82310159600648e-15	1.50424186665275	0.865	0.588	6.03522659194265e-11	Proliferating AT2	Car2
Rfc3	3.72173172645218e-15	1.8999713914422	0.337	0.091	7.95631808480947e-11	Proliferating AT2	Rfc3
Cotl1	3.75145508758929e-15	1.89718052856678	0.303	0.075	8.01986068624838e-11	Proliferating AT2	Cotl1
Slbp	3.78067955593053e-15	1.90180950492294	0.596	0.268	8.08233675466829e-11	Proliferating AT2	Slbp
Pold3	3.98505925799103e-15	1.87975937693625	0.326	0.087	8.51925968173323e-11	Proliferating AT2	Pold3
Psmd14	4.22517230688759e-15	1.5593488876786	0.573	0.228	9.03257335766429e-11	Proliferating AT2	Psmd14
Lbr	4.54321612928567e-15	1.54592002451466	0.596	0.254	9.71248744118691e-11	Proliferating AT2	Lbr
Mrfap1	5.7949911946036e-15	0.808592003565956	0.933	0.814	1.23885321758236e-10	Proliferating AT2	Mrfap1
Utp11l	5.91078908205442e-15	1.99025519644243	0.303	0.078	1.26360848996159e-10	Proliferating AT2	Utp11l
Snrpf	5.93719042178927e-15	0.982372143555681	0.91	0.64	1.26925256837011e-10	Proliferating AT2	Snrpf
Pfdn6	7.08959672548117e-15	1.29289709420284	0.764	0.39	1.51561398797336e-10	Proliferating AT2	Pfdn6
Lsm8	9.88006812716723e-15	1.53644057385707	0.584	0.237	2.11216096422581e-10	Proliferating AT2	Lsm8
Pfn1	1.15414833702312e-14	0.968701411291301	0.944	0.899	2.46733831488804e-10	Proliferating AT2	Pfn1
Ppp2r5d	1.27119148700349e-14	1.87638464882577	0.393	0.122	2.71755316091606e-10	Proliferating AT2	Ppp2r5d
Nop56	1.33478337959962e-14	1.55509167902342	0.517	0.193	2.85349990890808e-10	Proliferating AT2	Nop56
Nsmce4a	1.38807076446292e-14	1.35542560457452	0.775	0.482	2.96741768026884e-10	Proliferating AT2	Nsmce4a
Cep295	1.53572836787222e-14	1.67364883168321	0.281	0.067	3.28308010483723e-10	Proliferating AT2	Cep295
Babam1	1.73360002672395e-14	1.44521858252021	0.584	0.238	3.70609013713047e-10	Proliferating AT2	Babam1
Kpnb1	1.91630228919495e-14	1.59444864532626	0.539	0.22	4.09667103384097e-10	Proliferating AT2	Kpnb1
Sac3d1	2.2443561871938e-14	1.73109085121893	0.315	0.083	4.7979846569829e-10	Proliferating AT2	Sac3d1
Cldn7	2.53710313304033e-14	0.94465117078943	0.91	0.687	5.42381907781363e-10	Proliferating AT2	Cldn7
Hnrnpk	3.4755523570437e-14	0.739576275230715	0.978	0.846	7.43003582888802e-10	Proliferating AT2	Hnrnpk
Flna	3.68994845855836e-14	1.37108451501413	0.539	0.21	7.88837181470605e-10	Proliferating AT2	Flna
Tgfb1	3.8986212824512e-14	1.63649529244094	0.404	0.129	8.33447257762419e-10	Proliferating AT2	Tgfb1
Nup85	5.34039975644147e-14	2.05244758955083	0.27	0.067	1.14167065993206e-09	Proliferating AT2	Nup85
Lyar	5.73914667680116e-14	1.61690747406873	0.438	0.152	1.22691477656655e-09	Proliferating AT2	Lyar
1810037I17Rik	6.35372083145312e-14	1.05538549838502	0.876	0.73	1.35829843934805e-09	Proliferating AT2	1810037I17Rik
Ilf2	7.25585484491424e-14	1.41750015188115	0.618	0.277	1.55115664874577e-09	Proliferating AT2	Ilf2
Dpy30	7.5805052278583e-14	1.15941019812413	0.798	0.458	1.62056040761155e-09	Proliferating AT2	Dpy30
Txn1	7.85275362259591e-14	0.589647610414581	0.989	0.948	1.67876166943855e-09	Proliferating AT2	Txn1
Anapc5	8.05253304862549e-14	1.1053173736527	0.764	0.414	1.72147051513516e-09	Proliferating AT2	Anapc5
Nans	8.17654662151457e-14	1.32682727579731	0.472	0.161	1.74798213674739e-09	Proliferating AT2	Nans
Tpi1	8.54914041671277e-14	1.02459566264865	0.854	0.58	1.82763523828486e-09	Proliferating AT2	Tpi1
Mzt1	1.05791055350312e-13	1.54820248573655	0.506	0.19	2.26160118127897e-09	Proliferating AT2	Mzt1
Med28	1.10717177777476e-13	1.1077163778386	0.787	0.443	2.36691182652688e-09	Proliferating AT2	Med28
Hspa14	1.19261765368531e-13	1.61747011798952	0.404	0.133	2.54957802004846e-09	Proliferating AT2	Hspa14
Cntln	1.23139525395978e-13	2.06697250977999	0.292	0.078	2.63247677391522e-09	Proliferating AT2	Cntln
Nsmce1	1.27351677364948e-13	1.61894294712063	0.652	0.35	2.72252415870786e-09	Proliferating AT2	Nsmce1
Nudt1	1.68688622299734e-13	1.57109885898488	0.427	0.146	3.6062253675237e-09	Proliferating AT2	Nudt1
Slmo2	1.748586635801e-13	2.12471235897809	0.258	0.065	3.73812851001537e-09	Proliferating AT2	Slmo2
Cdk4	1.93119574478171e-13	1.28703813635531	0.719	0.391	4.12851026319434e-09	Proliferating AT2	Cdk4
Vbp1	2.0831605806625e-13	1.37412867225666	0.551	0.222	4.45338068934028e-09	Proliferating AT2	Vbp1
Tmx2	2.18213391308996e-13	1.3003141679669	0.562	0.228	4.66496587940372e-09	Proliferating AT2	Tmx2
Mapre1	2.25686617173113e-13	1.17104494768093	0.753	0.446	4.82472850192682e-09	Proliferating AT2	Mapre1
Cryab	2.28572476643074e-13	1.47082796396418	0.674	0.342	4.88642240567563e-09	Proliferating AT2	Cryab
Efemp1	2.35167982657278e-13	1.48025701872032	0.596	0.267	5.02742113324729e-09	Proliferating AT2	Efemp1
Cst3	2.42595172270382e-13	0.710076600333361	0.978	0.924	5.18619959279622e-09	Proliferating AT2	Cst3
Set	2.49531067330943e-13	1.17039635294177	0.831	0.583	5.33447515740089e-09	Proliferating AT2	Set
Tma7	2.64097581741325e-13	0.946160156571725	0.955	0.79	5.64587810246605e-09	Proliferating AT2	Tma7
Eny2	2.76493564238977e-13	0.952735957050025	0.865	0.552	5.91087941630086e-09	Proliferating AT2	Eny2
Mrpl51	3.0048572133672e-13	1.13605957994899	0.775	0.49	6.42378375073639e-09	Proliferating AT2	Mrpl51
Ywhae	3.28783808029231e-13	0.686156933079367	0.966	0.838	7.0287402480489e-09	Proliferating AT2	Ywhae
Anxa2	3.32274704847359e-13	0.840075900555502	0.955	0.839	7.10336864022684e-09	Proliferating AT2	Anxa2
Snrpg1	4.03128912836006e-13	0.928264188261414	0.876	0.749	8.61808989860814e-09	Proliferating AT2	Snrpg
Pole3	4.30475658296106e-13	1.42688848963721	0.562	0.237	9.20270862305416e-09	Proliferating AT2	Pole3
Txndc12	4.96320315483708e-13	1.41790314677199	0.506	0.197	1.06103357044107e-08	Proliferating AT2	Txndc12
Fgfr1op	5.61311701308227e-13	2.12341707127228	0.337	0.106	1.19997215505673e-08	Proliferating AT2	Fgfr1op
Krt18	5.61793301859388e-13	0.914678865780318	0.944	0.736	1.201001720715e-08	Proliferating AT2	Krt18
Pcmt1	5.6792075989716e-13	1.32539271869855	0.652	0.298	1.21410100050815e-08	Proliferating AT2	Pcmt1
Ywhaq	5.70168276733347e-13	0.829667234164149	0.921	0.744	1.21890574200055e-08	Proliferating AT2	Ywhaq
Perp	5.94407191340234e-13	1.48531066925009	0.517	0.205	1.27072369364715e-08	Proliferating AT2	Perp
Sri	6.0498479978118e-13	1.17115889008663	0.798	0.505	1.29333650497221e-08	Proliferating AT2	Sri
Nelfe	7.3922757091258e-13	1.42253897481323	0.483	0.186	1.58032070109691e-08	Proliferating AT2	Nelfe
Fam216a	7.79290171929290e-13	2.14576397221526	0.281	0.079	1.66596652955044e-08	Proliferating AT2	Fam216a
Psmc4	8.60774307941394e-13	1.27360517709933	0.629	0.285	1.84016331551711e-08	Proliferating AT2	Psmc4
Gnai2	1.11859081241201e-12	1.02296232379367	0.854	0.578	2.3913234387744e-08	Proliferating AT2	Gnai2
Tpm3	1.13039200650025e-12	0.981491413419936	0.865	0.654	2.41655203149624e-08	Proliferating AT2	Tpm3
Arl4c	1.13150313723312e-12	1.30670815771015	0.528	0.212	2.41892740677696e-08	Proliferating AT2	Arl4c
Ormdl2	1.15208548457392e-12	1.14544692570224	0.697	0.337	2.46292834892212e-08	Proliferating AT2	Ormdl2
Snrpc	1.17812191139935e-12	1.41177821133989	0.618	0.285	2.51858902218952e-08	Proliferating AT2	Snrpc
Cbfb	1.4164131933245e-12	1.49415073670656	0.393	0.131	3.02800812468913e-08	Proliferating AT2	Cbfb
Mrpl28	1.53275272951595e-12	1.12504406593745	0.809	0.455	3.27671878515921e-08	Proliferating AT2	Mrpl28
Ift80	1.61282429446888e-12	1.81957815625593	0.337	0.104	3.44789577671557e-08	Proliferating AT2	Ift80
Cnih1	1.70388526770749e-12	1.36382924466357	0.663	0.334	3.64256592530508e-08	Proliferating AT2	Cnih1
Anp32e	1.74688162572701e-12	1.30734245138729	0.685	0.399	3.7344835394792e-08	Proliferating AT2	Anp32e
Mpzl2	1.82491012172871e-12	1.53846784641291	0.27	0.07	3.90129285823164e-08	Proliferating AT2	Mpzl2
Prpf38a	2.11371477525941e-12	1.53341000509011	0.416	0.148	4.51869944654956e-08	Proliferating AT2	Prpf38a
Ilk	2.29444000903166e-12	1.17539883779586	0.64	0.295	4.90505385130788e-08	Proliferating AT2	Ilk
Rhoa	2.36316706292079e-12	0.796581839713745	0.966	0.832	5.05197854711206e-08	Proliferating AT2	Rhoa
Srsf3	2.43738373884382e-12	0.891888827790702	0.91	0.775	5.21063895690033e-08	Proliferating AT2	Srsf3
Rpp30	2.45491012165191e-12	1.73950861818011	0.258	0.067	5.24810685806745e-08	Proliferating AT2	Rpp30
Cnih4	2.68106203681918e-12	1.34815297107773	0.584	0.268	5.73157442231203e-08	Proliferating AT2	Cnih4
Wbp5	2.8436775186185e-12	1.71510801532642	0.607	0.415	6.07921379930262e-08	Proliferating AT2	Wbp5
Psmc3	3.53857150762679e-12	1.24100397689785	0.697	0.425	7.56475816900455e-08	Proliferating AT2	Psmc3
Igfbp7	3.67441753742352e-12	0.95296764248381	0.91	0.767	7.855169811504e-08	Proliferating AT2	Igfbp7
Acp1	4.19629906871902e-12	1.13100343300021	0.697	0.358	8.97084814910752e-08	Proliferating AT2	Acp1
Cav2	4.29979382377815e-12	1.3936678937059	0.517	0.211	9.19209923647294e-08	Proliferating AT2	Cav2
Ptrf	4.73475859168493e-12	1.97714343962564	0.303	0.091	1.0121966917304e-07	Proliferating AT2	Ptrf
Smc6	4.82090955825542e-12	1.53514379499849	0.528	0.24	1.03061404536384e-07	Proliferating AT2	Smc6
Gnas	5.04210968754664e-12	0.59201360277157	1	0.964	1.07790220900372e-07	Proliferating AT2	Gnas
Cnep1r1	5.22310294075639e-12	1.51371302112468	0.382	0.13	1.1165949466749e-07	Proliferating AT2	Cnep1r1
Ngfrap1	5.23687926867174e-12	1.76443739552048	0.573	0.306	1.11954005005665e-07	Proliferating AT2	Ngfrap1
Nnat	5.35922183198029e-12	1.3957523101138	0.528	0.234	1.14569444324075e-07	Proliferating AT2	Nnat
Dynll2	6.84304345580083e-12	0.828216416456183	0.831	0.582	1.4629058299811e-07	Proliferating AT2	Dynll2
Twsg1	7.06457688201951e-12	1.37201994146251	0.528	0.217	1.51026524583813e-07	Proliferating AT2	Twsg1
Nubp1	7.63248597048476e-12	1.20719630487933	0.573	0.249	1.63167285077023e-07	Proliferating AT2	Nubp1
H2-Q7	7.91195223353469e-12	1.58761306947962	0.461	0.185	1.69141714848505e-07	Proliferating AT2	H2-Q7
Nasp	8.23902421443112e-12	1.31138280542332	0.539	0.236	1.76133859656109e-07	Proliferating AT2	Nasp
Col12a1	8.53764065592529e-12	1.41599431171464	0.258	0.068	1.82517681942371e-07	Proliferating AT2	Col12a1
Ppp1ca	8.98853767863307e-12	0.833243312002309	0.921	0.724	1.92156958493818e-07	Proliferating AT2	Ppp1ca
Pkig	9.21020805898083e-12	1.35132790640268	0.483	0.182	1.96895827884892e-07	Proliferating AT2	Pkig
H2-Q41	1.01716311291622e-11	1.48012452182791	0.596	0.274	2.1744913027923e-07	Proliferating AT2	H2-Q4
Snrpb	1.07141674466394e-11	0.865728717824959	0.843	0.683	2.29047471674257e-07	Proliferating AT2	Snrpb
Atp5b	1.07466687970592e-11	0.864345291582104	0.978	0.863	2.29742285543531e-07	Proliferating AT2	Atp5b
Cbx5	1.09221757251904e-11	1.16145625524084	0.652	0.358	2.33494272653121e-07	Proliferating AT2	Cbx5
Anxa51	1.09414661838186e-11	0.968699342099144	0.899	0.647	2.33906664077673e-07	Proliferating AT2	Anxa5
Parp2	1.09438065562602e-11	1.74410819094778	0.303	0.09	2.3395669655973e-07	Proliferating AT2	Parp2
Impdh2	1.19504730482085e-11	1.30759198035201	0.584	0.268	2.55477212824602e-07	Proliferating AT2	Impdh2
Bcap31	1.29092512972966e-11	0.959600970146054	0.831	0.614	2.75973974233607e-07	Proliferating AT2	Bcap31
Nxt1	1.33785584326735e-11	1.69956243604541	0.449	0.18	2.86006822173694e-07	Proliferating AT2	Nxt1
Cycs	1.35432737043978e-11	1.17615610950354	0.775	0.531	2.89528105252617e-07	Proliferating AT2	Cycs
Ddx27	1.36625538932784e-11	1.46619753284205	0.348	0.114	2.92078077130507e-07	Proliferating AT2	Ddx27
Brip1os	1.3859121488313e-11	1.33899038618854	0.315	0.094	2.96280299177154e-07	Proliferating AT2	Brip1os
Gtf2a2	1.50970294396751e-11	1.19644429605674	0.607	0.289	3.22744295361373e-07	Proliferating AT2	Gtf2a2
Rell1	1.57382583338853e-11	1.7926585780255	0.27	0.076	3.364524866618e-07	Proliferating AT2	Rell1
Pold2	1.5955363232775e-11	1.92625515692883	0.337	0.113	3.41093755190263e-07	Proliferating AT2	Pold2
Atp5j	1.59807998327678e-11	0.620206929243508	0.955	0.882	3.41637538824909e-07	Proliferating AT2	Atp5j
Tspan8	1.86743877341591e-11	1.20612331240902	0.652	0.328	3.99221060980854e-07	Proliferating AT2	Tspan8
Vdac1	1.92258436432596e-11	1.05325697198075	0.775	0.456	4.11010085405604e-07	Proliferating AT2	Vdac1
Gins4	1.92619817637133e-11	1.65917869880212	0.337	0.111	4.11782646144664e-07	Proliferating AT2	Gins4
Arf6	2.027169662987e-11	1.04460537358435	0.831	0.642	4.33368330553362e-07	Proliferating AT2	Arf6
Prelid1	2.02765092030069e-11	1.01317728035907	0.82	0.488	4.33471213741882e-07	Proliferating AT2	Prelid1
Zbtb41	2.16330687768494e-11	1.82568373710749	0.27	0.077	4.62471744311486e-07	Proliferating AT2	Zbtb41
Oaz1	2.4075408670048e-11	0.494559241194878	1	0.975	5.14684086548285e-07	Proliferating AT2	Oaz1
Rfwd3	2.45966246757939e-11	1.59062090394078	0.27	0.076	5.25826642319122e-07	Proliferating AT2	Rfwd3
Stub1	3.06134323452403e-11	1.05374643148195	0.843	0.602	6.54453956676548e-07	Proliferating AT2	Stub1
Timm50	3.44208190456534e-11	1.37659876641599	0.461	0.184	7.35848269557979e-07	Proliferating AT2	Timm50
Prdx1	3.45186695894508e-11	0.700657389383612	1	0.955	7.37940118483279e-07	Proliferating AT2	Prdx1
Psmb3	3.91768190020341e-11	0.773612159142411	0.944	0.685	8.37522036625486e-07	Proliferating AT2	Psmb3
Gnb2	4.06883648782912e-11	0.687674738499571	0.955	0.843	8.69835864368109e-07	Proliferating AT2	Gnb2
Snrnp40	4.08667731789429e-11	1.22016429460563	0.438	0.164	8.73649877019442e-07	Proliferating AT2	Snrnp40
Xrcc1	4.16958307182309e-11	1.55384123471633	0.292	0.087	8.9137346909434e-07	Proliferating AT2	Xrcc1
Lsr	4.2235724765987e-11	1.16606694880339	0.685	0.377	9.0291532404727e-07	Proliferating AT2	Lsr
Srsf2	4.29113395683758e-11	0.855139699629642	0.888	0.726	9.17358617292739e-07	Proliferating AT2	Srsf2
Gm13056	4.46358836984529e-11	1.5736076153852	0.36	0.122	9.54225921705526e-07	Proliferating AT2	Gm13056
Ak6	4.50978305664734e-11	1.54014008165669	0.427	0.163	9.64101421850069e-07	Proliferating AT2	Ak6
C2cd3	4.72445727550381e-11	1.41330274449674	0.315	0.098	1.0099944763572e-06	Proliferating AT2	C2cd3
Sptssa	4.74782832655202e-11	1.15270694121579	0.674	0.344	1.01499073965029e-06	Proliferating AT2	Sptssa
Cct7	4.88414121604793e-11	1.07009264460864	0.809	0.536	1.04413170916673e-06	Proliferating AT2	Cct7
Bcl7c	5.3876150555109e-11	1.33230212031225	0.562	0.253	1.15176434656712e-06	Proliferating AT2	Bcl7c
Pdlim1	5.45760600376846e-11	0.8364007586851	0.854	0.586	1.16672701148562e-06	Proliferating AT2	Pdlim1
Ppic	5.99861667424518e-11	0.962066586976653	0.888	0.712	1.28238427262013e-06	Proliferating AT2	Ppic
Hspa4l	6.09969439268558e-11	1.43673587831656	0.506	0.225	1.30399266726832e-06	Proliferating AT2	Hspa4l
Rbbp4	6.57151626732826e-11	1.22909272389595	0.64	0.353	1.40485874762943e-06	Proliferating AT2	Rbbp4
Fxn	7.2407221976451e-11	1.51871790405947	0.382	0.14	1.54792159141257e-06	Proliferating AT2	Fxn
Odf2	7.62261740922707e-11	1.47584434388009	0.315	0.1	1.62956314974456e-06	Proliferating AT2	Odf2
Pfdn1	7.93262640140845e-11	0.943628034416459	0.854	0.56	1.6958368720931e-06	Proliferating AT2	Pfdn1
Asrgl1	7.99819064074807e-11	1.67444882649048	0.292	0.09	1.70985319517912e-06	Proliferating AT2	Asrgl1
Mrpl18	8.56822561286176e-11	1.21174068004043	0.719	0.439	1.83171527151759e-06	Proliferating AT2	Mrpl18
Cox5b	8.85440486134621e-11	0.705410186542393	0.944	0.796	1.89289467125859e-06	Proliferating AT2	Cox5b
B2m	9.09709601917898e-11	0.809301854685392	1	0.891	1.94477718698008e-06	Proliferating AT2	B2m
Rassf1	9.19543764781927e-11	1.3310440587744	0.438	0.168	1.9658006603508e-06	Proliferating AT2	Rassf1
Cox5a	1.05307213087686e-10	0.765389378507762	0.955	0.78	2.25125760138855e-06	Proliferating AT2	Cox5a
Xpo1	1.3321333473439e-10	1.1669806382942	0.551	0.257	2.84783466995179e-06	Proliferating AT2	Xpo1
Tcp1	1.34031998803783e-10	0.951692892212148	0.809	0.561	2.86533607042727e-06	Proliferating AT2	Tcp1
Naa50	1.43561616428693e-10	1.34768144044796	0.517	0.241	3.0690602360126e-06	Proliferating AT2	Naa50
Nphp1	1.50089221696138e-10	1.63353497320536	0.281	0.086	3.20860738142004e-06	Proliferating AT2	Nphp1
Ssrp1	1.58850231115023e-10	1.31997966548452	0.596	0.319	3.39590024077695e-06	Proliferating AT2	Ssrp1
B9d1	1.61121114013663e-10	1.77864817258905	0.258	0.074	3.44444717538408e-06	Proliferating AT2	B9d1
Suz12	1.69425000888107e-10	1.26327567281178	0.551	0.268	3.62196766898595e-06	Proliferating AT2	Suz12
Lgals3	1.8529212586473e-10	1.15425625119201	0.64	0.336	3.96117506673621e-06	Proliferating AT2	Lgals3
Pbdc1	1.9163121576689e-10	1.57526523937207	0.404	0.158	4.09669213066458e-06	Proliferating AT2	Pbdc1
Stip1	1.99929470763962e-10	1.31002746791264	0.494	0.222	4.27409222599199e-06	Proliferating AT2	Stip1
Myl12b	2.00566852638721e-10	0.923542482586697	0.933	0.803	4.28771817571059e-06	Proliferating AT2	Myl12b
Casp3	2.12343662324624e-10	1.81508930846837	0.281	0.088	4.53948281317581e-06	Proliferating AT2	Casp3
Timm17b	2.28931211123918e-10	1.21330197225995	0.629	0.324	4.89409143140711e-06	Proliferating AT2	Timm17b
Psme2	2.31554710737497e-10	0.94158916657352	0.831	0.567	4.95017660614621e-06	Proliferating AT2	Psme2
Tssc4	2.58955717312875e-10	1.28185295649231	0.506	0.224	5.53595532471464e-06	Proliferating AT2	Tssc4
Exosc8	2.89318536496236e-10	1.53248580598036	0.315	0.102	6.18505167321653e-06	Proliferating AT2	Exosc8
Cyp39a1	3.28146066256294e-10	1.15458634875494	0.438	0.17	7.01510660442705e-06	Proliferating AT2	Cyp39a1
Rnf168	3.43694417852789e-10	1.52228385796947	0.281	0.087	7.34749926485691e-06	Proliferating AT2	Rnf168
2810428I15Rik	3.68842993503663e-10	1.30138451950687	0.483	0.214	7.88512551512132e-06	Proliferating AT2	2810428I15Rik
Aimp2	3.96780406534086e-10	1.59652103092772	0.315	0.107	8.48237153088568e-06	Proliferating AT2	Aimp2
Med19	4.07633060655279e-10	1.44633812835125	0.427	0.175	8.71437957068855e-06	Proliferating AT2	Med19
Pak4	4.08272809265713e-10	1.10306870407815	0.438	0.174	8.72805611648241e-06	Proliferating AT2	Pak4
Thoc7	4.64557674593754e-10	1.08713879617891	0.663	0.385	9.93131396746527e-06	Proliferating AT2	Thoc7
Hmgb3	4.87391203255157e-10	1.03774167244253	0.64	0.323	1.04194491431888e-05	Proliferating AT2	Hmgb3
Tceb2	5.10887224996468e-10	1.38204213211891	0.596	0.38	1.09217470959745e-05	Proliferating AT2	Tceb2
Dazap1	5.11199359847625e-10	1.08411368293997	0.64	0.34	1.09284199148225e-05	Proliferating AT2	Dazap1
Hnrnpu	5.25023721658357e-10	0.843513145104674	0.854	0.602	1.12239571216124e-05	Proliferating AT2	Hnrnpu
Fuom	5.51242071116002e-10	1.32854060279248	0.517	0.246	1.17844529963179e-05	Proliferating AT2	Fuom
Pa2g4	5.81378965339952e-10	1.26806251631222	0.562	0.303	1.24287195210375e-05	Proliferating AT2	Pa2g4
Mfsd10	6.06175363069192e-10	1.22548719855481	0.303	0.096	1.29588169116932e-05	Proliferating AT2	Mfsd10
Hsp90b11	6.26517447394308e-10	0.80525814999909	0.966	0.866	1.33936899903955e-05	Proliferating AT2	Hsp90b1
H1f01	6.66114779854193e-10	1.06207501164377	0.865	0.638	1.42402017637229e-05	Proliferating AT2	H1f0
Sf3b5	7.02762683928751e-10	0.86650056347303	0.82	0.566	1.50236606570288e-05	Proliferating AT2	Sf3b5
Arf2	7.21688702736736e-10	1.3505008943198	0.348	0.121	1.5428261087106e-05	Proliferating AT2	Arf2
Sfn1	7.35223979261249e-10	1.06879517166241	0.596	0.294	1.5717618228647e-05	Proliferating AT2	Sfn
Gabpb1	7.44182397917256e-10	1.23164224048506	0.416	0.164	1.59091313026751e-05	Proliferating AT2	Gabpb1
Ftsj1	7.58387640266349e-10	1.81133088864743	0.258	0.079	1.6212810973614e-05	Proliferating AT2	Ftsj1
Sarnp	7.85178613993352e-10	0.909698546993715	0.775	0.493	1.67855484099499e-05	Proliferating AT2	Sarnp
Ndufab1	8.23511882108841e-10	0.752874698626845	0.854	0.649	1.76050370157228e-05	Proliferating AT2	Ndufab1
Myo1c	8.5030508852075e-10	1.37121354048685	0.551	0.275	1.81778221823966e-05	Proliferating AT2	Myo1c
Degs1	8.78032576972569e-10	0.911723454219086	0.888	0.693	1.87705804305196e-05	Proliferating AT2	Degs1
Ruvbl2	8.92995503721278e-10	1.47013879862863	0.348	0.128	1.90904578785535e-05	Proliferating AT2	Ruvbl2
Cacybp	9.07761282936922e-10	1.10724454762833	0.674	0.376	1.94061207066255e-05	Proliferating AT2	Cacybp
Ppp1cc	9.68388577163039e-10	0.895767969759833	0.708	0.418	2.07022110025915e-05	Proliferating AT2	Ppp1cc
Eif1ax	9.74369542774168e-10	1.03204489172773	0.674	0.362	2.08300720854262e-05	Proliferating AT2	Eif1ax
Psma1	1.056937490462e-09	0.93149119601754	0.775	0.449	2.25952096710966e-05	Proliferating AT2	Psma1
Dynlrb1	1.05788856836717e-09	0.668696839333203	0.933	0.762	2.26155418145535e-05	Proliferating AT2	Dynlrb1
Sdhd	1.09666840988702e-09	0.960549871437663	0.674	0.375	2.34445772665647e-05	Proliferating AT2	Sdhd
Ccdc167	1.14878463453399e-09	1.52729021871795	0.315	0.108	2.45587179170677e-05	Proliferating AT2	Ccdc167
Cyb561	1.24912993604144e-09	1.15594601207559	0.573	0.275	2.67038997726939e-05	Proliferating AT2	Cyb561
Atp5c1	1.33882838634549e-09	0.782364665116931	0.91	0.738	2.86214732432938e-05	Proliferating AT2	Atp5c1
Cetn2	1.34472568218028e-09	1.17406604666041	0.573	0.283	2.874754563365e-05	Proliferating AT2	Cetn2
Tgif1	1.34566561117561e-09	1.18508343635993	0.416	0.166	2.87676394357122e-05	Proliferating AT2	Tgif1
Nacc1	1.56169369294272e-09	1.36830943850011	0.382	0.149	3.33858877677294e-05	Proliferating AT2	Nacc1
Arhgef16	1.6150246044019e-09	1.19992424928173	0.337	0.118	3.45259959929038e-05	Proliferating AT2	Arhgef16
Cldn3	1.61972616019553e-09	0.696748155333395	0.978	0.937	3.462650585266e-05	Proliferating AT2	Cldn3
Ndufb7	1.68374164756275e-09	0.6880539045615	0.899	0.773	3.59950289415965e-05	Proliferating AT2	Ndufb7
Cbx1	1.7694134397942e-09	0.907317209152355	0.708	0.409	3.78265205159204e-05	Proliferating AT2	Cbx1
Strap	1.83133162126696e-09	1.08079625167663	0.607	0.3	3.91502073994451e-05	Proliferating AT2	Strap
Kpna3	1.93145211465844e-09	1.42551667828003	0.292	0.098	4.12905833071682e-05	Proliferating AT2	Kpna3
Ppa1	1.97416158816818e-09	1.4620766102159	0.416	0.17	4.22036264318593e-05	Proliferating AT2	Ppa1
Triobp	1.98483979953332e-09	1.46554831352186	0.382	0.148	4.24319052344233e-05	Proliferating AT2	Triobp
Dynll1	2.01061091758624e-09	1.07581803825457	0.944	0.846	4.29828401961587e-05	Proliferating AT2	Dynll1
Cdkn2aipnl	2.06013783859477e-09	1.45906116140817	0.348	0.132	4.40416267134789e-05	Proliferating AT2	Cdkn2aipnl
Dap3	2.17399684126026e-09	0.982616973461934	0.449	0.181	4.64757044724619e-05	Proliferating AT2	Dap3
Arsb	2.19707001467071e-09	1.47763560524238	0.292	0.098	4.69689627736304e-05	Proliferating AT2	Arsb
Hacd2	2.24272207632894e-09	1.21509235137203	0.472	0.206	4.79449125477601e-05	Proliferating AT2	Hacd2
Tmem165	2.24443395803701e-09	0.983918249234374	0.573	0.285	4.79815091549152e-05	Proliferating AT2	Tmem165
Hpf1	2.39128099836544e-09	1.72227878257278	0.292	0.101	5.11208051830564e-05	Proliferating AT2	Hpf1
Ppm1d	2.59776099700708e-09	1.16042655815359	0.303	0.101	5.55349345940174e-05	Proliferating AT2	Ppm1d
Cep85	2.73351708425778e-09	1.23648547667607	0.281	0.091	5.84371282272627e-05	Proliferating AT2	Cep85
Arg2	2.73408538419418e-09	1.18543909375469	0.438	0.187	5.84492773433031e-05	Proliferating AT2	Arg2
Gsr	2.74180919717161e-09	1.24445865021321	0.528	0.268	5.86143970171346e-05	Proliferating AT2	Gsr
Taldo1	2.75383335256607e-09	0.816640880192549	0.82	0.59	5.88714494111575e-05	Proliferating AT2	Taldo1
Eif4g2	2.75975072977215e-09	0.811754398292379	0.91	0.714	5.8997951101069e-05	Proliferating AT2	Eif4g2
Pdik1l	2.78410351057192e-09	1.57507475650735	0.258	0.081	5.95185648490065e-05	Proliferating AT2	Pdik1l
Ube2n	3.24134682380396e-09	0.960267219787169	0.775	0.455	6.92935123992811e-05	Proliferating AT2	Ube2n
Tusc3	3.67138801261359e-09	1.16276167341751	0.596	0.327	7.84869329336533e-05	Proliferating AT2	Tusc3
Brd9	3.74060387817989e-09	1.16462548906219	0.326	0.115	7.99666297077297e-05	Proliferating AT2	Brd9
Eif4a1	4.27146056916833e-09	0.726994065324235	0.921	0.761	9.13152840476806e-05	Proliferating AT2	Eif4a1
S100a6	4.33204912542218e-09	2.1811972199768	0.337	0.133	9.26105462032753e-05	Proliferating AT2	S100a6
Reep5	4.39221913962274e-09	0.559928562684165	0.989	0.821	9.3896860766855e-05	Proliferating AT2	Reep5
Atp5h	4.41562798459962e-09	0.419354420767655	0.989	0.94	9.43972950547707e-05	Proliferating AT2	Atp5h
Rnf5	4.49581940048997e-09	1.02642346660213	0.697	0.369	9.61116271436746e-05	Proliferating AT2	Rnf5
Commd3	4.60967732610837e-09	0.923873434562693	0.663	0.359	9.85456818775447e-05	Proliferating AT2	Commd3
Tceb1	5.18838536058473e-09	1.08230900442131	0.483	0.223	0.00011091730223858	Proliferating AT2	Tceb1
Tnfrsf12a	5.31471544997941e-09	1.33739999029368	0.461	0.204	0.00011361798688966	Proliferating AT2	Tnfrsf12a
Timp2	5.34095399107002e-09	1.1639817759798	0.36	0.138	0.000114178914421095	Proliferating AT2	Timp2
Cisd2	5.38797677144203e-09	1.0915497482165	0.674	0.398	0.000115184167419888	Proliferating AT2	Cisd2
Acot9	6.14313255415198e-09	1.23979299483748	0.36	0.139	0.000131327887742661	Proliferating AT2	Acot9
Unc13d	6.18113212041633e-09	1.42504894585842	0.337	0.129	0.00013214024247026	Proliferating AT2	Unc13d
Tmem167	6.63901376806472e-09	1.03077682495885	0.674	0.377	0.000141928836333688	Proliferating AT2	Tmem167
Magoh	6.68759698402108e-09	0.915592245820834	0.685	0.389	0.000142967448324403	Proliferating AT2	Magoh
Myef2	7.0049784012927e-09	1.29355852172402	0.36	0.139	0.000149752428262835	Proliferating AT2	Myef2
Fopnl	7.20390400789915e-09	1.55299892742221	0.348	0.138	0.000154005059880868	Proliferating AT2	Fopnl
Dstn	7.54749952615438e-09	0.554674521797177	0.966	0.944	0.000161350444870128	Proliferating AT2	Dstn
Ndufa4	7.67291225437677e-09	0.49856172386937	0.955	0.932	0.000164031518174067	Proliferating AT2	Ndufa4
Atp5f11	7.72375527637343e-09	0.581745324624863	0.944	0.779	0.000165118440298311	Proliferating AT2	Atp5f1
Elavl1	8.40953563315387e-09	0.854958775842003	0.652	0.341	0.000179779052765563	Proliferating AT2	Elavl1
Uba2	8.56987393970899e-09	1.13208977148657	0.517	0.245	0.000183206765083099	Proliferating AT2	Uba2
Krt19	9.18240669854086e-09	1.58344156295993	0.461	0.22	0.000196301490401407	Proliferating AT2	Krt19
Atp5k1	9.22296975732794e-09	0.667940921334379	0.921	0.792	0.000197168647472157	Proliferating AT2	Atp5k
Psmc2	9.29451322630555e-09	1.19893597310382	0.551	0.28	0.00019869810375196	Proliferating AT2	Psmc2
Krt7	9.348960803566e-09	1.11527253712864	0.629	0.34	0.000199862084058634	Proliferating AT2	Krt7
Tsen34	9.49314599526166e-09	1.00799614505801	0.719	0.41	0.000202944475086704	Proliferating AT2	Tsen34
Vdac3	1.03717103619277e-08	1.11276621390657	0.663	0.387	0.000221726424117289	Proliferating AT2	Vdac3
Sf3b6	1.17412383566278e-08	0.965673324454525	0.764	0.463	0.00025100419358799	Proliferating AT2	Sf3b6
Memo1	1.18056076525259e-08	1.24911898798161	0.348	0.132	0.000252380280395698	Proliferating AT2	Memo1
Serf1	1.21944379149018e-08	1.10908576172359	0.438	0.187	0.00026069269374477	Proliferating AT2	Serf1
Ube2d3	1.22517337612008e-08	0.639834834445518	0.955	0.815	0.000261917564346951	Proliferating AT2	Ube2d3
Pym1	1.27173282158002e-08	1.49091132619536	0.27	0.092	0.000271871042597376	Proliferating AT2	Pym1
Kif2a	1.29889932148095e-08	1.19001231150544	0.315	0.113	0.000277678696946198	Proliferating AT2	Kif2a
Bud31	1.30662905577194e-08	0.827158642637017	0.685	0.37	0.000279331159542926	Proliferating AT2	Bud31
Nfyb	1.34794183011102e-08	1.30782507943265	0.382	0.161	0.000288163004441134	Proliferating AT2	Nfyb
Rtca	1.39111328599619e-08	1.54844632068675	0.258	0.087	0.000297392198280265	Proliferating AT2	Rtca
Smarcb1	1.48251007542037e-08	0.964775626997329	0.618	0.338	0.000316931003923367	Proliferating AT2	Smarcb1
Vdac2	1.51676864037849e-08	0.991196243812155	0.809	0.571	0.000324254799940113	Proliferating AT2	Vdac2
Lims1	1.59384608537065e-08	1.11474232754796	0.449	0.2	0.000340732416130537	Proliferating AT2	Lims1
Isyna1	1.59407182096464e-08	1.00940700392275	0.539	0.263	0.000340780673885821	Proliferating AT2	Isyna1
Siva1	1.62726436827116e-08	0.973257126888031	0.831	0.703	0.000347876576649008	Proliferating AT2	Siva1
Rbmxl1	1.69635523035698e-08	1.37807191519334	0.337	0.131	0.000362646821145716	Proliferating AT2	Rbmxl1
Cd9	1.71902888508526e-08	0.745101318359667	0.955	0.917	0.000367493995053528	Proliferating AT2	Cd9
Mbd3	1.80684445283613e-08	0.829551537230246	0.742	0.435	0.000386267207127307	Proliferating AT2	Mbd3
Nudt21	1.82601768283249e-08	1.07043768549181	0.528	0.268	0.00039036606023593	Proliferating AT2	Nudt21
Med4	1.84284237633457e-08	1.01108633159165	0.382	0.148	0.000393962843212803	Proliferating AT2	Med4
Ngdn	1.99181663946036e-08	0.960317103618715	0.449	0.19	0.000425810561183837	Proliferating AT2	Ngdn
Rac1	2.05918242745194e-08	0.785525036558498	0.82	0.612	0.000440212019340677	Proliferating AT2	Rac1
Ddah2	2.17344857930515e-08	1.34904344364913	0.506	0.259	0.000464639837283855	Proliferating AT2	Ddah2
Spcs1	2.21535332351935e-08	0.661354979591111	0.899	0.71	0.000473598233501966	Proliferating AT2	Spcs1
Rnf4	2.23808342217619e-08	0.977592927730999	0.449	0.198	0.000478457473992826	Proliferating AT2	Rnf4
Psmb4	2.25734183161919e-08	0.754102801189447	0.831	0.656	0.00048257453676355	Proliferating AT2	Psmb4
Lcorl	2.31021439675767e-08	1.55804238675732	0.36	0.15	0.000493877633738855	Proliferating AT2	Lcorl
Tmem37	2.3260651395897e-08	1.10333392326088	0.584	0.309	0.000497266205541487	Proliferating AT2	Tmem37
Plgrkt	2.46414882971165e-08	1.01336576424749	0.382	0.151	0.000526785736815756	Proliferating AT2	Plgrkt
Ifi27l2a	2.54374574214789e-08	0.869482854824358	0.315	0.12	0.000543801964756377	Proliferating AT2	Ifi27l2a
2200002D01Rik	2.54911873696095e-08	1.75602845292283	0.337	0.139	0.000544950603587511	Proliferating AT2	2200002D01Rik
Pcbp4	2.58420247655391e-08	1.22362543030347	0.315	0.115	0.000552450805437696	Proliferating AT2	Pcbp4
Srrt	2.58573568300391e-08	1.03953603681472	0.427	0.187	0.000552778574312577	Proliferating AT2	Srrt
Snx3	2.7001300016729e-08	0.735505571360347	0.809	0.566	0.000577233791757632	Proliferating AT2	Snx3
Armc10	2.72868906740062e-08	1.12339478650567	0.348	0.133	0.000583339148828905	Proliferating AT2	Armc10
Paip2b	2.83728084910184e-08	1.22754577513482	0.438	0.195	0.000606553899920992	Proliferating AT2	Paip2b
Cwc15	2.83806212614665e-08	0.894314176892891	0.764	0.524	0.000606720921327632	Proliferating AT2	Cwc15
Ccnc	2.84484776027171e-08	1.4115589821764	0.326	0.126	0.000608171554190886	Proliferating AT2	Ccnc
Psmd13	2.87376801446946e-08	1.02735102139636	0.697	0.407	0.000614354126133281	Proliferating AT2	Psmd13
Med30	2.88324109623761e-08	1.02112975862314	0.517	0.246	0.000616379281553677	Proliferating AT2	Med30
Jpt1	2.97213428875353e-08	2.87090231360445	0.326	0.155	0.000635382868249729	Proliferating AT2	Jpt1
Tmem110	3.03804758403021e-08	1.20494256731116	0.393	0.16	0.000649473812513979	Proliferating AT2	Tmem110
Nhp2l1	3.05692419577881e-08	1.14021505177066	0.494	0.258	0.000653509254573595	Proliferating AT2	Nhp2l1
Gjb1	3.05957627447816e-08	1.3225873479957	0.292	0.105	0.00065407621595794	Proliferating AT2	Gjb1
Timp31	3.46870053581409e-08	0.870278238202228	0.73	0.416	0.000741538800546336	Proliferating AT2	Timp3
Cbx6	3.53643059992542e-08	0.927192467810713	0.539	0.274	0.000756018133652057	Proliferating AT2	Cbx6
Taf15	3.5558682031907e-08	0.91738473633853	0.449	0.199	0.000760173504478109	Proliferating AT2	Taf15
Bcl2l12	3.59918900809191e-08	1.33074901804456	0.292	0.106	0.00076943462614989	Proliferating AT2	Bcl2l12
Smu1	3.66593574984951e-08	1.01684198972174	0.483	0.228	0.000783703744602827	Proliferating AT2	Smu1
Isca2	3.98245703575797e-08	1.2645554011657	0.337	0.132	0.000851369665104338	Proliferating AT2	Isca2
Eif2ak2	4.24853371073451e-08	1.10623730580111	0.326	0.124	0.000908251536680823	Proliferating AT2	Eif2ak2
Cdk2	4.31426799291651e-08	1.20662133410576	0.281	0.099	0.000922304211525692	Proliferating AT2	Cdk2
Hmces	4.42643844070867e-08	1.2799523680178	0.258	0.086	0.000946284009854699	Proliferating AT2	Hmces
Cdc23	4.85986708880987e-08	1.57595428253057	0.27	0.097	0.00103894238624577	Proliferating AT2	Cdc23
Leprot	5.01343878651944e-08	1.14666981038942	0.427	0.192	0.00107177294378213	Proliferating AT2	Leprot
Srsf1	5.03557244069231e-08	0.957574517297223	0.618	0.355	0.0010765046763712	Proliferating AT2	Srsf1
Bcas2	5.19539981443539e-08	0.807347691136477	0.719	0.476	0.00111067257233	Proliferating AT2	Bcas2
Bcam	5.58260580645797e-08	0.596191194232315	0.966	0.85	0.00119344946930458	Proliferating AT2	Bcam
Tmem183a	5.592172528788e-08	1.13397172301876	0.472	0.224	0.0011954946432043	Proliferating AT2	Tmem183a
Cetn3	5.66392179225384e-08	0.82513414114934	0.775	0.482	0.00121083320074802	Proliferating AT2	Cetn3
Arpc4	5.67139087649573e-08	0.967546845476531	0.663	0.372	0.00121242994157726	Proliferating AT2	Arpc4
Psma6	5.79691504881414e-08	0.875738287908042	0.787	0.466	0.00123926449913549	Proliferating AT2	Psma6
Gpaa1	5.88776431529647e-08	1.13562674377894	0.461	0.218	0.00125868625532408	Proliferating AT2	Gpaa1
Uchl3	5.95763376283996e-08	1.22152190692674	0.337	0.133	0.00127362294581993	Proliferating AT2	Uchl3
Morf4l2	6.02362679957068e-08	0.975179890176798	0.764	0.497	0.00128773093721222	Proliferating AT2	Morf4l2
Aes	6.18753218833208e-08	1.18110714058683	0.562	0.343	0.00132277063122163	Proliferating AT2	Aes
Chic2	6.29163585639377e-08	0.81776797135071	0.607	0.313	0.00134502591337986	Proliferating AT2	Chic2
Parp1	6.46585361400422e-08	1.15176282300853	0.36	0.147	0.00138227018560182	Proliferating AT2	Parp1
Arpc5l	7.04105614620495e-08	0.931450222917352	0.652	0.387	0.00150523698293569	Proliferating AT2	Arpc5l
Hmg20b	7.41974600854064e-08	0.80568153454296	0.652	0.352	0.00158619330170582	Proliferating AT2	Hmg20b
Nudt5	7.55424540431839e-08	1.04651979024083	0.315	0.119	0.00161494658253518	Proliferating AT2	Nudt5
Txnl1	7.57591835224019e-08	0.879551142455918	0.685	0.441	0.00161957982534191	Proliferating AT2	Txnl1
Pole4	7.66788151004508e-08	1.06238154505165	0.584	0.325	0.00163923970921744	Proliferating AT2	Pole4
Tppp31	7.84993808892349e-08	0.768901089148524	0.685	0.393	0.00167815976465006	Proliferating AT2	Tppp3
Zfp207	8.13992183052353e-08	0.835276669393724	0.64	0.361	0.00174015248892932	Proliferating AT2	Zfp207
Mrps14	8.43735335983593e-08	0.843549722654346	0.775	0.513	0.00180373740126572	Proliferating AT2	Mrps14
Rpain	8.66662341721832e-08	1.03785926852739	0.427	0.195	0.00185275075413293	Proliferating AT2	Rpain
Cse1l	8.7931540426879e-08	1.04860115284737	0.371	0.154	0.00187980047124582	Proliferating AT2	Cse1l
Dpcd	8.80674040542841e-08	1.17011195536759	0.337	0.131	0.00188270496387248	Proliferating AT2	Dpcd
Psmc1	9.16806423058061e-08	0.93959505463375	0.573	0.293	0.00195994877121352	Proliferating AT2	Psmc1
U2af2	9.20036821870035e-08	0.879895030059199	0.539	0.268	0.00196685471779376	Proliferating AT2	U2af2
Gnl1	9.46173380100373e-08	1.06338187218598	0.416	0.187	0.00202272945197858	Proliferating AT2	Gnl1
Trappc1	9.47587928506944e-08	0.963682817244444	0.528	0.259	0.00202575347356214	Proliferating AT2	Trappc1
Pcbp2	9.95017885855145e-08	0.579494806156433	0.944	0.789	0.00212714923638113	Proliferating AT2	Pcbp2
2510039O18Rik	1.0068360626415e-07	1.17483436077914	0.416	0.191	0.00215241413471499	Proliferating AT2	2510039O18Rik
Ifi27	1.07638686804764e-07	0.773537339974661	0.876	0.65	0.00230109984651226	Proliferating AT2	Ifi27
Arpc2	1.08079513477072e-07	0.602228449148626	0.91	0.766	0.00231052383911284	Proliferating AT2	Arpc2
Spint2	1.10414662809556e-07	0.494717826424783	0.966	0.955	0.0023604446615427	Proliferating AT2	Spint2
Psmb2	1.12863670580011e-07	0.762595432350001	0.787	0.534	0.00241279954965948	Proliferating AT2	Psmb2
Cdkn1a	1.1498221261581e-07	0.667187689171084	0.719	0.495	0.00245808974130078	Proliferating AT2	Cdkn1a
Adss	1.17512118428377e-07	1.18452173067822	0.528	0.289	0.00251217406776185	Proliferating AT2	Adss
Ppp1r35	1.1938806327735e-07	1.22001664455571	0.371	0.159	0.00255227801674319	Proliferating AT2	Ppp1r35
Tspo	1.21236190096175e-07	0.453670334706004	0.989	0.932	0.00259178727187603	Proliferating AT2	Tspo
Slc25a10	1.21601533743847e-07	0.780936497815409	0.652	0.372	0.00259959758837596	Proliferating AT2	Slc25a10
Ptges3	1.27262171938436e-07	0.883338482172649	0.73	0.535	0.00272061071169988	Proliferating AT2	Ptges3
Pmm2	1.29967964155831e-07	1.35102106670327	0.281	0.107	0.00277845513772335	Proliferating AT2	Pmm2
Pck2	1.30523720278043e-07	1.25390840992104	0.348	0.146	0.00279033609210401	Proliferating AT2	Pck2
Mdh1	1.32977624390469e-07	0.869029315075554	0.82	0.642	0.00284279565421944	Proliferating AT2	Mdh1
Mrpl20	1.39916454055128e-07	0.798601190724386	0.742	0.501	0.00299113395479052	Proliferating AT2	Mrpl20
Sfpq1	1.42833103472594e-07	0.79682738746976	0.764	0.533	0.00305348608603712	Proliferating AT2	Sfpq
Pnn	1.44699508321402e-07	0.837436195591085	0.551	0.29	0.00309338608889493	Proliferating AT2	Pnn
Hist1h1c	1.44861726217977e-07	2.17200475810005	0.449	0.221	0.00309685398308792	Proliferating AT2	Hist1h1c
Mlf2	1.45136958889838e-07	0.638531516494256	0.831	0.565	0.00310273790714695	Proliferating AT2	Mlf2
Tsfm	1.46513652970255e-07	1.15450709497519	0.36	0.152	0.00313216887319811	Proliferating AT2	Tsfm
Hdac1	1.51472309634872e-07	1.24464531857781	0.539	0.292	0.00323817503537428	Proliferating AT2	Hdac1
Anxa4	1.52592086195949e-07	0.673083849061537	0.843	0.667	0.003262113618697	Proliferating AT2	Anxa4
Psma4	1.55751870320603e-07	0.765154221956846	0.775	0.487	0.00332966348371384	Proliferating AT2	Psma4
Dhrs4	1.57967605143606e-07	1.19815015203714	0.494	0.258	0.00337703146276001	Proliferating AT2	Dhrs4
Zfp91	1.63033240416656e-07	0.97186393378495	0.697	0.443	0.00348532461362727	Proliferating AT2	Zfp91
Fam178b	1.67069889557846e-07	1.04762185042945	0.596	0.338	0.00357162009896763	Proliferating AT2	Fam178b
Smchd1	1.67183203199747e-07	1.22617492013821	0.494	0.258	0.00357404251800419	Proliferating AT2	Smchd1
Ruvbl1	1.67298872031692e-07	1.31123533855444	0.292	0.112	0.00357651528629351	Proliferating AT2	Ruvbl1
Cdc42	1.68709039085102e-07	0.64097295080457	0.899	0.765	0.0036066618375613	Proliferating AT2	Cdc42
1110008F13Rik	1.69072182505936e-07	1.22714614193422	0.506	0.291	0.00361442511761191	Proliferating AT2	1110008F13Rik
Mrpl13	1.7944101742464e-07	0.861928437088242	0.506	0.246	0.00383609007050395	Proliferating AT2	Mrpl13
Golt1b	1.80864622853358e-07	1.10252142899441	0.36	0.152	0.00386652390735908	Proliferating AT2	Golt1b
Pradc1	1.82330250166804e-07	0.932153930513317	0.528	0.262	0.00389785608806593	Proliferating AT2	Pradc1
Tmed5	1.88987300108388e-07	1.09779291484903	0.494	0.249	0.00404017050171712	Proliferating AT2	Tmed5
Litaf	1.90903259666164e-07	1.06016973852314	0.416	0.188	0.00408112988514326	Proliferating AT2	Litaf
Areg	1.93016739354809e-07	1.40390623783224	0.393	0.183	0.00412631185392711	Proliferating AT2	Areg
Hprt	1.98286761066213e-07	0.763763416888582	0.697	0.424	0.0042389743780735	Proliferating AT2	Hprt
Txnrd11	1.99107714527772e-07	0.963588683021309	0.618	0.376	0.0042565247211747	Proliferating AT2	Txnrd1
Nhp2	2.04784131233103e-07	0.949505447866632	0.528	0.262	0.00437787515750129	Proliferating AT2	Nhp2
Tmem14c	2.09651848526808e-07	0.814140818109079	0.854	0.574	0.0044819372178061	Proliferating AT2	Tmem14c
Med14	2.11826711495235e-07	1.23419450706879	0.27	0.098	0.00452843143834513	Proliferating AT2	Med14
Rdm1	2.11853747343147e-07	1.17737736002752	0.494	0.253	0.0045290094107018	Proliferating AT2	Rdm1
Dnlz	2.25009426141625e-07	0.876670027421867	0.551	0.28	0.00481025151205566	Proliferating AT2	Dnlz
Nubp2	2.31266433825055e-07	1.23054481938311	0.303	0.119	0.00494401382231203	Proliferating AT2	Nubp2
Idh3g	2.32745208480867e-07	0.98590832799797	0.674	0.376	0.00497562706690398	Proliferating AT2	Idh3g
Commd2	2.3311441881962e-07	0.909370691707441	0.618	0.342	0.00498352004552585	Proliferating AT2	Commd2
Fam177a	2.43326890405257e-07	1.23307223373227	0.438	0.217	0.00520184226308359	Proliferating AT2	Fam177a
Pgk1	2.46247213823466e-07	1.06024657893466	0.494	0.265	0.00526427293711806	Proliferating AT2	Pgk1
Gnb1	2.46404549256589e-07	0.711969122161395	0.91	0.734	0.00526763645400735	Proliferating AT2	Gnb1
Pafah1b3	2.4735047652912e-07	0.716530235956095	0.73	0.461	0.00528785848723952	Proliferating AT2	Pafah1b3
Ube2a	2.49186661398534e-07	0.842691240036965	0.64	0.393	0.00532711244737786	Proliferating AT2	Ube2a
Psmb7	2.52497252802937e-07	0.747567944626795	0.753	0.484	0.0053978862704212	Proliferating AT2	Psmb7
Capzb	2.65033929905507e-07	0.738109505408778	0.809	0.551	0.00566589535351994	Proliferating AT2	Capzb
Cuedc2	2.66235811053656e-07	0.893931295444002	0.618	0.353	0.00569158916870505	Proliferating AT2	Cuedc2
Paics	2.6808415913516e-07	0.759299252513211	0.764	0.497	0.00573110315399146	Proliferating AT2	Paics
Eif4e	2.73587326246188e-07	0.957168008119287	0.584	0.313	0.005848749860491	Proliferating AT2	Eif4e
Pdzd11	2.75299297543079e-07	0.935910963245027	0.472	0.22	0.00588534838287594	Proliferating AT2	Pdzd11
Dctn3	2.78765858429631e-07	0.60767183454796	0.787	0.524	0.00595945652150866	Proliferating AT2	Dctn3
4930523C07Rik	2.95080815970907e-07	0.923844235508364	0.584	0.336	0.00630823768382604	Proliferating AT2	4930523C07Rik
Ak2	3.0266322886552e-07	0.880221624300298	0.528	0.257	0.0064703345066871	Proliferating AT2	Ak2
Psmb8	3.03783265906832e-07	0.81951109639006	0.742	0.453	0.00649427865855626	Proliferating AT2	Psmb8
Mapk3	3.18113712095679e-07	0.619174999365746	0.809	0.583	0.00680063493718143	Proliferating AT2	Mapk3
Uhrf2	3.26548343117508e-07	0.998573741163375	0.371	0.162	0.00698095047916608	Proliferating AT2	Uhrf2
Cox8a	3.28997490762543e-07	0.374575488042986	0.989	0.959	0.00703330835752164	Proliferating AT2	Cox8a
Hira	3.2910458341399e-07	0.992374945099521	0.281	0.103	0.00703559778422427	Proliferating AT2	Hira
Pgam1	3.3082200331448e-07	0.989795666114853	0.607	0.335	0.00707231278685696	Proliferating AT2	Pgam1
H2-D1	3.47381117874048e-07	0.57236022833608	1	0.961	0.00742631353791139	Proliferating AT2	H2-D1
Slc25a3	3.49042015243447e-07	0.407175710559498	0.989	0.886	0.0074618202018744	Proliferating AT2	Slc25a3
Ube2k	3.53059887013666e-07	0.782108316775773	0.719	0.436	0.00754771426457815	Proliferating AT2	Ube2k
Psmb5	3.59176682727719e-07	0.668844378982582	0.775	0.598	0.00767847912335318	Proliferating AT2	Psmb5
Cep290	3.60650726879601e-07	1.33126041997084	0.258	0.094	0.00770999123923212	Proliferating AT2	Cep290
Skp1a1	3.61031710099795e-07	0.734309436243554	0.843	0.593	0.00771813589851341	Proliferating AT2	Skp1a
Znhit3	3.75369223742556e-07	1.24172139748388	0.27	0.1	0.00802464326516836	Proliferating AT2	Znhit3
Serpinh1	3.79708304985504e-07	0.94106861515533	0.64	0.385	0.0081174041439801	Proliferating AT2	Serpinh1
Npm31	3.88797961474085e-07	0.983774771712413	0.539	0.3	0.00831172282039298	Proliferating AT2	Npm3
H2-Q6	3.98386674213361e-07	1.8749796125403	0.303	0.127	0.00851671032133322	Proliferating AT2	H2-Q6
Atp6ap2	4.10748255261526e-07	0.869572556249554	0.663	0.398	0.00878097620098089	Proliferating AT2	Atp6ap2
Actl6a	4.14205510775237e-07	0.824539102517648	0.596	0.331	0.00885488540935301	Proliferating AT2	Actl6a
Rer1	4.14391079094201e-07	0.745141110334181	0.787	0.582	0.00885885248887583	Proliferating AT2	Rer1
Tmem256	4.14767846548686e-07	0.545490868088544	0.91	0.795	0.0088669070235178	Proliferating AT2	Tmem256
Smc1a1	4.28597990356877e-07	0.944005224011014	0.573	0.348	0.00916256783784931	Proliferating AT2	Smc1a
Nedd8	4.30971697465166e-07	0.580164332131222	0.933	0.797	0.00921331294841031	Proliferating AT2	Nedd8
Rab13	4.5239122541507e-07	1.00448471418066	0.393	0.178	0.00967121961692337	Proliferating AT2	Rab13
Hspd11	4.69321727765227e-07	0.653651720950117	0.719	0.44	0.010033159896165	Proliferating AT2	Hspd1
A430005L14Rik	4.73412092866868e-07	1.27436400856828	0.337	0.141	0.0101206037213079	Proliferating AT2	A430005L14Rik
Ipo9	4.78877377327974e-07	1.15778625465952	0.258	0.094	0.0102374405725174	Proliferating AT2	Ipo9
Psmc6	4.84051689022348e-07	0.941025388633126	0.573	0.324	0.0103480570079197	Proliferating AT2	Psmc6
Nptn	5.03820754302001e-07	0.810824333769431	0.573	0.311	0.0107706800854682	Proliferating AT2	Nptn
Mfge8	5.10670656942003e-07	1.01919362128974	0.36	0.154	0.0109171173041061	Proliferating AT2	Mfge8
Rad23a	5.18279797767569e-07	0.853515257978334	0.596	0.326	0.0110797855166751	Proliferating AT2	Rad23a
H2-K1	5.25976850581182e-07	0.565358215688813	1	0.946	0.0112443331117245	Proliferating AT2	H2-K1
Pkp4	5.31554041163998e-07	1.04789146246268	0.562	0.331	0.0113635622920039	Proliferating AT2	Pkp4
Dnajb1	5.34264845579608e-07	0.861774416838499	0.562	0.309	0.0114215138688009	Proliferating AT2	Dnajb1
Emc8	5.46733280188312e-07	0.978408470510653	0.438	0.212	0.0116880640638657	Proliferating AT2	Emc8
Ndufaf3	5.52293720037983e-07	1.08674609916405	0.528	0.289	0.011806935146972	Proliferating AT2	Ndufaf3
Mrpl12	5.52461748366488e-07	0.902633944795364	0.663	0.447	0.0118105272565788	Proliferating AT2	Mrpl12
Mt2	5.68815465435023e-07	0.978282354887825	0.528	0.279	0.0121601370200699	Proliferating AT2	Mt2
Sh3bgrl	5.71959403667538e-07	0.836838455727594	0.685	0.421	0.0122273481316046	Proliferating AT2	Sh3bgrl
Ddost	5.7280966376923e-07	0.700079020326834	0.82	0.585	0.0122455249920586	Proliferating AT2	Ddost
Letm1	5.81581129162668e-07	0.952954478284715	0.494	0.258	0.0124330413792395	Proliferating AT2	Letm1
Snrpd2	5.81590809596164e-07	0.732873867288263	0.865	0.698	0.0124332483275468	Proliferating AT2	Snrpd2
Fam221a	5.95010856357652e-07	1.06102034884682	0.326	0.133	0.0127201420872139	Proliferating AT2	Fam221a
Tmsb4x	5.95337840731934e-07	0.298640541082579	1	0.996	0.0127271323591673	Proliferating AT2	Tmsb4x
Rnf7	6.23737423831097e-07	0.793507278314716	0.753	0.536	0.0133342586466612	Proliferating AT2	Rnf7
Hnrnpa0	6.33334132496251e-07	1.2234167314028	0.685	0.489	0.0135394170845048	Proliferating AT2	Hnrnpa0
Akt1	6.39114061685685e-07	0.872250324070182	0.539	0.289	0.0136629804107166	Proliferating AT2	Akt1
Dhx15	6.62857145799614e-07	0.813975382546281	0.618	0.347	0.0141705600629041	Proliferating AT2	Dhx15
Casp8	6.6527874228049e-07	1.15798126413363	0.303	0.123	0.0142223289524723	Proliferating AT2	Casp8
Chchd6	6.7501689832688e-07	0.95711699586255	0.303	0.119	0.014430511252432	Proliferating AT2	Chchd6
Arl6ip1	6.92220896240159e-07	1.53463847019831	0.966	0.908	0.0147982983198221	Proliferating AT2	Arl6ip1
Dnajc8	6.97015051333515e-07	0.788166012182525	0.742	0.459	0.0149007877674079	Proliferating AT2	Dnajc8
Ppp2r4	7.0720756826002e-07	1.33351276016167	0.292	0.117	0.0151186833942627	Proliferating AT2	Ppp2r4
Sult2b1	7.16885312361581e-07	1.18476170651056	0.315	0.131	0.0153255742076659	Proliferating AT2	Sult2b1
Cxcl16	7.33452367387108e-07	0.807843392934527	0.596	0.321	0.0156797447100016	Proliferating AT2	Cxcl16
Ap2m1	7.4611818909157e-07	0.758773223284191	0.764	0.5	0.0159505146463996	Proliferating AT2	Ap2m1
Usp39	7.51890869084084e-07	1.18084419987951	0.36	0.168	0.0160739229992795	Proliferating AT2	Usp39
Ehd1	7.53808800527097e-07	1.37349200286832	0.326	0.142	0.0161149245376683	Proliferating AT2	Ehd1
Psmd1	7.57998426049689e-07	0.711221710499509	0.629	0.346	0.0162044903520902	Proliferating AT2	Psmd1
Cenpv	7.60664470729306e-07	1.01537408536685	0.416	0.196	0.0162614850552511	Proliferating AT2	Cenpv
Csnk2b	7.71071127976331e-07	0.750320474651656	0.775	0.496	0.016483958573878	Proliferating AT2	Csnk2b
Anapc11	8.0681244303462e-07	0.886756070019952	0.697	0.474	0.0172480364071941	Proliferating AT2	Anapc11
Park7	8.19299125409114e-07	0.545068097958426	0.899	0.767	0.017514976702996	Proliferating AT2	Park7
Ifitm2	8.28011856713565e-07	0.704188818723798	0.753	0.519	0.0177012374728226	Proliferating AT2	Ifitm2
Rheb	8.40538518012688e-07	0.794984037931119	0.708	0.453	0.0179690324380752	Proliferating AT2	Rheb
1700020I14Rik	8.56886351576969e-07	1.14337250590956	0.258	0.094	0.0183185164240124	Proliferating AT2	1700020I14Rik
Txnl4a	8.60747894752951e-07	0.90181756097632	0.506	0.275	0.0184010684940286	Proliferating AT2	Txnl4a
Nab2	9.36312560940143e-07	1.38585749379634	0.258	0.097	0.0200164899277784	Proliferating AT2	Nab2
Zcrb1	1.01702722431422e-06	0.703603392779849	0.708	0.47	0.0217420080013894	Proliferating AT2	Zcrb1
Phlda1	1.03718815547188e-06	0.857871511197962	0.888	0.704	0.0221730083876779	Proliferating AT2	Phlda1
Tbrg1	1.061256684026e-06	0.841329747110906	0.685	0.394	0.0226875453911078	Proliferating AT2	Tbrg1
Ncl1	1.06172363634422e-06	0.66089263208065	0.809	0.675	0.0226975278977668	Proliferating AT2	Ncl
Pgp	1.0683459822672e-06	1.08281556348875	0.551	0.325	0.0228391004089083	Proliferating AT2	Pgp
Tspan15	1.08768492480123e-06	0.885256061945801	0.596	0.335	0.0232525283224007	Proliferating AT2	Tspan15
Atp5g3	1.10224911979423e-06	0.531191102192776	0.899	0.738	0.0235638816829611	Proliferating AT2	Atp5g3
Timm22	1.1435556246725e-06	0.953673991173961	0.427	0.21	0.0244469321442487	Proliferating AT2	Timm22
Nsd2	1.15661453083761e-06	1.6424848193115	0.326	0.156	0.0247261054402464	Proliferating AT2	Nsd2
Flot2	1.17302683410527e-06	1.05594457580408	0.416	0.198	0.0250769676595025	Proliferating AT2	Flot2
Sugt1	1.17331719406387e-06	0.741611866605495	0.607	0.344	0.0250831749746974	Proliferating AT2	Sugt1
Muc4	1.17404772189707e-06	1.08265742219765	0.258	0.098	0.0250987921987156	Proliferating AT2	Muc4
Ssb	1.18145450292066e-06	0.685160443749422	0.73	0.483	0.0252571343634379	Proliferating AT2	Ssb
Pom121	1.2206517392513e-06	1.10937083315521	0.326	0.142	0.0260950928817142	Proliferating AT2	Pom121
Btf3l4	1.22325961751993e-06	0.973543689641858	0.539	0.295	0.0261508441033411	Proliferating AT2	Btf3l4
Zfp771	1.23114762952828e-06	1.00801632916898	0.393	0.178	0.0263194740240556	Proliferating AT2	Zfp771
Haus7	1.23162265727404e-06	0.898309414080936	0.404	0.192	0.0263296291672043	Proliferating AT2	Haus7
Nono	1.24293906813097e-06	0.891514410626761	0.652	0.406	0.0265715513985038	Proliferating AT2	Nono
Tardbp	1.25242140253639e-06	0.67076587324179	0.674	0.41	0.026774264743423	Proliferating AT2	Tardbp
Gipc2	1.27999500503421e-06	0.939630467959838	0.303	0.122	0.0273637332176213	Proliferating AT2	Gipc2
Ppp1r2	1.30525768553024e-06	0.900617147115083	0.64	0.417	0.0279037988012654	Proliferating AT2	Ppp1r2
Map4	1.33818262579749e-06	1.23948826437481	0.281	0.114	0.0286076681742987	Proliferating AT2	Map4
Cnot10	1.38506369677559e-06	1.18799489590525	0.348	0.155	0.0296098917096685	Proliferating AT2	Cnot10
Ptrh2	1.43333795170974e-06	1.27251214200499	0.281	0.114	0.0306418987316508	Proliferating AT2	Ptrh2
Rdh11	1.44021748062491e-06	1.11861250606307	0.303	0.127	0.0307889693007992	Proliferating AT2	Rdh11
Mrpl46	1.45966737554613e-06	1.07245131768016	0.416	0.203	0.0312047691544251	Proliferating AT2	Mrpl46
Naa20	1.46708474534425e-06	0.984158776079247	0.382	0.181	0.0313633376859695	Proliferating AT2	Naa20
Ddx1	1.49703237427752e-06	0.955059921173903	0.416	0.202	0.0320035580973049	Proliferating AT2	Ddx1
Ndufa21	1.55712439903315e-06	0.40276700195956	0.944	0.919	0.0332882054025308	Proliferating AT2	Ndufa2
Creld2	1.61598212501559e-06	0.728450667839173	0.539	0.286	0.0345464658685834	Proliferating AT2	Creld2
Pycard	1.63219065511573e-06	0.923784851559434	0.36	0.159	0.0348929718250642	Proliferating AT2	Pycard
Syne2	1.70222293370764e-06	1.16748883920348	0.528	0.318	0.036390121876802	Proliferating AT2	Syne2
Phb2	1.72253765218444e-06	0.830902871954021	0.697	0.47	0.036824409928399	Proliferating AT2	Phb2
Mphosph8	1.74792720229681e-06	0.901521818703835	0.472	0.241	0.0373671877307012	Proliferating AT2	Mphosph8
Cmpk1	1.7602367453743e-06	0.835261998214712	0.674	0.422	0.0376303411426118	Proliferating AT2	Cmpk1
Ppp1cb	1.77950741472558e-06	0.651596027693772	0.775	0.505	0.0380423095120034	Proliferating AT2	Ppp1cb
Pvrl2	1.78073132516142e-06	0.995019952737263	0.438	0.218	0.0380684742693008	Proliferating AT2	Pvrl2
Polr3k	1.79839925266267e-06	0.962542107324121	0.472	0.253	0.0384461792234225	Proliferating AT2	Polr3k
Tmed2	1.80604103680917e-06	0.602462607849668	0.933	0.76	0.0386095452849065	Proliferating AT2	Tmed2
Lrpap1	1.80808400289221e-06	0.815974093495387	0.663	0.414	0.0386532198138297	Proliferating AT2	Lrpap1
Asxl1	1.82988512534208e-06	1.14858720108164	0.382	0.181	0.039119284209563	Proliferating AT2	Asxl1
Uqcrc1	1.83109139791847e-06	0.790241108311011	0.697	0.439	0.0391450719047011	Proliferating AT2	Uqcrc1
Bmp2k	1.83220052133615e-06	0.840377520159027	0.27	0.103	0.0391687827451243	Proliferating AT2	Bmp2k
Galnt3	1.84761665547725e-06	1.19800715119015	0.258	0.1	0.0394983488607927	Proliferating AT2	Galnt3
Hnrnpc	1.91042465153744e-06	0.840294162013166	0.775	0.534	0.0408410582005675	Proliferating AT2	Hnrnpc
Rbm8a	1.95438613957093e-06	0.646321515033141	0.775	0.531	0.0417808668917473	Proliferating AT2	Rbm8a
Elp5	1.95577112157087e-06	1.07058590039154	0.36	0.163	0.041810475036942	Proliferating AT2	Elp5
F11r	1.98154146210449e-06	0.739208214712607	0.764	0.575	0.0423613933768698	Proliferating AT2	F11r
Mrpl57	1.98268684285824e-06	0.672492601381492	0.708	0.449	0.0423858793266235	Proliferating AT2	Mrpl57
Glt8d1	2.01249677036423e-06	1.16648542752523	0.281	0.115	0.0430231559568465	Proliferating AT2	Glt8d1
Snrpa	2.02125474927711e-06	0.942626609364054	0.461	0.231	0.043210384030046	Proliferating AT2	Snrpa
Rp2	2.06684964392689e-06	1.04356299976684	0.281	0.11	0.044185111687869	Proliferating AT2	Rp2
Sf3b4	2.07458538374265e-06	0.984920845833187	0.382	0.181	0.0443504863336503	Proliferating AT2	Sf3b4
Coq7	2.12631110820924e-06	0.892515844435754	0.517	0.306	0.0454562788712972	Proliferating AT2	Coq7
Tia1	2.1433475207622e-06	0.733907304681973	0.371	0.164	0.0458204832988542	Proliferating AT2	Tia1
Cnn2	2.16266302712236e-06	0.614221350805632	0.91	0.735	0.0462334101938218	Proliferating AT2	Cnn2
Scrib	2.21127438044721e-06	1.39550266208208	0.27	0.113	0.0472726237052005	Proliferating AT2	Scrib
Pank2	2.21147925251278e-06	1.09749625345192	0.337	0.153	0.0472770034602183	Proliferating AT2	Pank2
Cracr2b	2.2225823567457e-06	1.00818556342002	0.607	0.361	0.0475143656225097	Proliferating AT2	Cracr2b
Ndufs4	2.23516446235725e-06	0.842582252188387	0.674	0.43	0.0477833458762734	Proliferating AT2	Ndufs4
Fkbp3	2.25309791635627e-06	0.845680329534606	0.596	0.348	0.0481667272558643	Proliferating AT2	Fkbp3
Ctps2	2.26205582029562e-06	1.04314685269079	0.326	0.141	0.0483582293262797	Proliferating AT2	Ctps2
Cyc1	2.38665117558306e-06	0.622374996826661	0.775	0.52	0.0510218288316146	Proliferating AT2	Cyc1
Ager	2.45031989044209e-06	0.395440449795782	1	0.974	0.052382938617871	Proliferating AT2	Ager
Dnajc10	2.45179171105611e-06	0.892900448894037	0.438	0.218	0.0524144031989576	Proliferating AT2	Dnajc10
Fam173a1	2.50801915021308e-06	0.649884048793748	0.753	0.532	0.0536164333932553	Proliferating AT2	Fam173a
Ctcf	2.56138980808088e-06	0.933082681170591	0.539	0.317	0.054757391317153	Proliferating AT2	Ctcf
Utp3	2.60292658175885e-06	0.866827573767485	0.449	0.225	0.0556453644648406	Proliferating AT2	Utp3
Rtn3	2.61567964244434e-06	0.686770940498484	0.753	0.538	0.0559179993961752	Proliferating AT2	Rtn3
Sep15	2.64401563879287e-06	1.03368388607139	0.573	0.373	0.0565237663261139	Proliferating AT2	Sep15
Sec14l1	2.78121506109947e-06	0.802841763138317	0.562	0.339	0.0594568155761844	Proliferating AT2	Sec14l1
Dync1i2	2.8684607759291e-06	0.762398277401765	0.652	0.419	0.0613219544678123	Proliferating AT2	Dync1i2
Lrrc42	2.9357168512396e-06	0.90380953728868	0.461	0.223	0.0627597548458002	Proliferating AT2	Lrrc42
Med10	2.95869121875486e-06	1.03027948597268	0.404	0.195	0.0632509008745413	Proliferating AT2	Med10
Apobec3	2.98768284509596e-06	1.2961630003954	0.337	0.161	0.0638706838624613	Proliferating AT2	Apobec3
Eif1b	2.99243604868078e-06	0.778201668352359	0.618	0.374	0.0639722978486976	Proliferating AT2	Eif1b
Tnk2	3.00126158718078e-06	1.19906896626111	0.292	0.126	0.0641609702107508	Proliferating AT2	Tnk2
Trappc13	3.02896607680715e-06	1.04125810746355	0.371	0.17	0.0647532367899832	Proliferating AT2	Trappc13
Smdt1	3.054180892127e-06	0.478535570729903	0.933	0.824	0.065292279111891	Proliferating AT2	Smdt1
Msl3	3.07148944251914e-06	0.863523849136071	0.337	0.145	0.0656623013021741	Proliferating AT2	Msl3
Rab38	3.09166542462614e-06	0.966535381852468	0.371	0.175	0.0660936234476575	Proliferating AT2	Rab38
Upf1	3.1323225305762e-06	0.984939172738728	0.382	0.181	0.0669627910586581	Proliferating AT2	Upf1
Casc3	3.17378198703165e-06	0.974631607836618	0.326	0.14	0.0678491113187627	Proliferating AT2	Casc3
Cct8	3.17922625853614e-06	0.812882960134216	0.596	0.368	0.0679654989549857	Proliferating AT2	Cct8
Agrn	3.18306333269138e-06	1.04201519089585	0.281	0.116	0.0680475279262764	Proliferating AT2	Agrn
Prkar2a	3.25342971994315e-06	0.850745628385035	0.562	0.356	0.0695518205529447	Proliferating AT2	Prkar2a
Pkp2	3.2795860175365e-06	0.962005984499497	0.404	0.195	0.0701109898828954	Proliferating AT2	Pkp2
Gtf2h5	3.32010365588135e-06	0.702832551112079	0.787	0.541	0.0709771759554314	Proliferating AT2	Gtf2h5
Dcp2	3.32123416593385e-06	1.22720207177575	0.27	0.108	0.0710013439993338	Proliferating AT2	Dcp2
Smim15	3.34876682499051e-06	1.0406133289401	0.382	0.182	0.071589937184647	Proliferating AT2	Smim15
Dnajc2	3.37063807168149e-06	0.808539961095933	0.326	0.139	0.072057500696407	Proliferating AT2	Dnajc2
Slc9a3r11	3.44406595316355e-06	0.880001569539871	0.517	0.287	0.0736272419467304	Proliferating AT2	Slc9a3r1
Asf1a	3.47915488232282e-06	0.926796082801797	0.449	0.231	0.0743773730742973	Proliferating AT2	Asf1a
Abracl	3.57828972632463e-06	0.774609435617918	0.64	0.422	0.0764966777693679	Proliferating AT2	Abracl
Apoo	3.59362280914599e-06	1.29995101627394	0.258	0.102	0.0768244684139229	Proliferating AT2	Apoo
Ndufs6	3.67196982224206e-06	0.466785162269611	0.91	0.759	0.0784993708598908	Proliferating AT2	Ndufs6
Fmr1	3.70119921778392e-06	1.21953752803652	0.393	0.2	0.0791242368777846	Proliferating AT2	Fmr1
Fkbp4	3.71257445617592e-06	0.4776900954376	0.944	0.791	0.0793674167241287	Proliferating AT2	Fkbp4
Prmt1	3.72173064576457e-06	0.793138155070202	0.539	0.306	0.079563157745155	Proliferating AT2	Prmt1
Pdap1	3.81713521929485e-06	0.611579358041797	0.73	0.48	0.0816027167180853	Proliferating AT2	Pdap1
Gtf3a	3.90783449448381e-06	0.793161323568282	0.393	0.184	0.0835416858230749	Proliferating AT2	Gtf3a
Psma2	4.06461190933411e-06	0.614682322510628	0.899	0.704	0.0868932733977446	Proliferating AT2	Psma2
Tmx1	4.07905549716943e-06	0.761172981623744	0.506	0.264	0.087202048418488	Proliferating AT2	Tmx1
Fam96a	4.14156098142438e-06	1.1085637422937	0.337	0.158	0.0885382906608904	Proliferating AT2	Fam96a
Sept2	4.16467328899796e-06	1.07722911526706	0.337	0.156	0.0890323855721985	Proliferating AT2	Sept2
Apoa1bp	4.2243139085321e-06	0.9198971920717	0.551	0.336	0.0903073827365993	Proliferating AT2	Apoa1bp
Pcm1	4.400230818919e-06	0.937519785628833	0.506	0.295	0.0940681344468504	Proliferating AT2	Pcm1
Ugp2	4.44780963737202e-06	0.80967886506422	0.618	0.383	0.0950852744277391	Proliferating AT2	Ugp2
Tonsl	4.52138250156283e-06	0.622551179344921	0.573	0.317	0.0966581151184102	Proliferating AT2	Tonsl
Seh1l	4.53938019230866e-06	0.73053867933078	0.427	0.205	0.0970428697511746	Proliferating AT2	Seh1l
Eif4a3	4.5848455585496e-06	0.771521221551973	0.539	0.294	0.0980148283506733	Proliferating AT2	Eif4a3
Lancl1	4.62732980099908e-06	1.08086429070527	0.326	0.143	0.0989230564857583	Proliferating AT2	Lancl1
Mrpl45	4.6461833404442e-06	1.11154461676785	0.303	0.132	0.0993261074520161	Proliferating AT2	Mrpl45
Slc35b2	4.82140594675546e-06	0.803485584398306	0.404	0.194	0.103072016329738	Proliferating AT2	Slc35b2
Sumo1	5.02087323524105e-06	0.626330589187616	0.82	0.586	0.107336228022983	Proliferating AT2	Sumo1
Ugdh	5.229357745768e-06	0.801373953454895	0.27	0.106	0.111793209889028	Proliferating AT2	Ugdh
Uba6	5.23049200955731e-06	0.974928335008679	0.27	0.111	0.111817458180316	Proliferating AT2	Uba6
Med21	5.27130763409751e-06	0.758475389687948	0.494	0.261	0.112690014601737	Proliferating AT2	Med21
Eif2b1	5.34844316012818e-06	1.06951138703556	0.27	0.109	0.11433901787722	Proliferating AT2	Eif2b1
Tfg	5.45329660584374e-06	0.784258418939239	0.506	0.27	0.116580574839727	Proliferating AT2	Tfg
Minos1	5.53309792016101e-06	0.907161157579771	0.573	0.355	0.118286567337202	Proliferating AT2	Minos1
Eif2b2	5.5532619602277e-06	1.03581940400439	0.348	0.157	0.118717634185748	Proliferating AT2	Eif2b2
Bbip1	5.56346126389225e-06	0.932665999902774	0.382	0.178	0.118935674899489	Proliferating AT2	Bbip1
Adsl	5.64269012160855e-06	0.985818545865642	0.292	0.123	0.120629429419748	Proliferating AT2	Adsl
St13	5.76124782419496e-06	0.579071149768954	0.73	0.511	0.12316395598564	Proliferating AT2	St13
Rab8a	5.76285101369431e-06	0.863373785446762	0.494	0.268	0.123198228970757	Proliferating AT2	Rab8a
Eif4e2	5.99415400249947e-06	0.695868482590817	0.539	0.291	0.128143024265434	Proliferating AT2	Eif4e2
Ndufa11	6.01629973915701e-06	0.580325732747659	0.843	0.685	0.128616455823698	Proliferating AT2	Ndufa11
Prkcsh	6.04636634639021e-06	0.755718079416885	0.573	0.324	0.12925921975313	Proliferating AT2	Prkcsh
Psmd9	6.0488640475167e-06	0.980312108444477	0.348	0.163	0.129312615607812	Proliferating AT2	Psmd9
Arf5	6.05202723461026e-06	0.498498901840191	0.933	0.799	0.129380238221498	Proliferating AT2	Arf5
Chchd3	6.17020611976079e-06	0.783090749142273	0.528	0.284	0.131906666428246	Proliferating AT2	Chchd3
Hist1h1e	6.26082815777758e-06	2.04766870401313	0.371	0.207	0.133843984356969	Proliferating AT2	Hist1h1e
Htra1	6.38305972868345e-06	1.1065815185633	0.303	0.133	0.136457050879795	Proliferating AT2	Htra1
Commd8	6.46264284940139e-06	0.991952070359344	0.393	0.194	0.138158378834503	Proliferating AT2	Commd8
Trappc5	6.51682936624225e-06	0.940087802760548	0.449	0.237	0.139316778191527	Proliferating AT2	Trappc5
Jade1	6.55106965458947e-06	0.960561721728777	0.258	0.103	0.140048767075814	Proliferating AT2	Jade1
Ap2s1	6.6011231568194e-06	0.733740186878812	0.719	0.501	0.141118810846485	Proliferating AT2	Ap2s1
Psmc5	6.69288615407838e-06	0.977789031934577	0.551	0.338	0.143080520201888	Proliferating AT2	Psmc5
Pea15a	6.73207652286603e-06	0.873087086768891	0.27	0.109	0.14391833190583	Proliferating AT2	Pea15a
Qser1	6.78148857755877e-06	0.99746646603768	0.27	0.112	0.144974662811051	Proliferating AT2	Qser1
Nop16	6.8742054883225e-06	1.10639508780057	0.281	0.117	0.146956764929358	Proliferating AT2	Nop16
Nom1	6.91737419715048e-06	0.88631328778413	0.303	0.131	0.147879625586683	Proliferating AT2	Nom1
Selt	6.92366514134194e-06	0.817328472249595	0.348	0.153	0.148014113391608	Proliferating AT2	Selt
Tlcd1	7.02715578499913e-06	0.81768592080728	0.348	0.158	0.150226536371711	Proliferating AT2	Tlcd1
Gm8730	7.09251619715144e-06	1.02119780570008	0.483	0.269	0.151623811262703	Proliferating AT2	Gm8730
Strbp	7.10859967013465e-06	0.924259335713477	0.404	0.2	0.151967643748139	Proliferating AT2	Strbp
Fkbp1a	7.11101124385891e-06	0.596276803913707	0.831	0.676	0.152019198371216	Proliferating AT2	Fkbp1a
Ik	7.56547908494815e-06	0.764031185673153	0.551	0.3	0.161734811878022	Proliferating AT2	Ik
Tst	7.64468275579267e-06	0.568701939146112	0.831	0.577	0.163428027953336	Proliferating AT2	Tst
Nelfcd	7.7530093655757e-06	0.912739155749489	0.36	0.169	0.165743834217277	Proliferating AT2	Nelfcd
Psmg2	7.84215421186505e-06	1.04002242789407	0.281	0.119	0.167649572741251	Proliferating AT2	Psmg2
Cib1	8.04879674844442e-06	0.663505762612315	0.685	0.417	0.172067176888245	Proliferating AT2	Cib1
Srpk1	8.08466131965601e-06	0.927992084714644	0.404	0.206	0.172833889691606	Proliferating AT2	Srpk1
Wbp4	8.29247179640162e-06	0.900852288948867	0.562	0.325	0.177276462063474	Proliferating AT2	Wbp4
Sdhb	8.40671578945259e-06	0.654556344856971	0.719	0.48	0.179718770146917	Proliferating AT2	Sdhb
Sephs2	8.51147903123353e-06	0.834040558980701	0.517	0.298	0.181958398729711	Proliferating AT2	Sephs2
Mtch2	8.53381821584119e-06	0.613196902319261	0.775	0.507	0.182435965818253	Proliferating AT2	Mtch2
Ppm1g	8.54836150354007e-06	0.79230022345862	0.517	0.29	0.18274687222268	Proliferating AT2	Ppm1g
Tpgs1	8.67034483636314e-06	0.864660696786738	0.438	0.223	0.185354631911771	Proliferating AT2	Tpgs1
Gclm	8.6916439663461e-06	1.10847671483591	0.348	0.167	0.185809964712547	Proliferating AT2	Gclm
Bola2	8.72968626531698e-06	0.804276148718669	0.584	0.35	0.186623232979946	Proliferating AT2	Bola2
Anxa11	8.77689816595955e-06	0.667224995899235	0.607	0.346	0.187632528991883	Proliferating AT2	Anxa11
Bckdk	8.79561578863678e-06	0.791114323299479	0.494	0.272	0.188032674329477	Proliferating AT2	Bckdk
Dph3	8.95239952539393e-06	0.744510110031267	0.517	0.282	0.191384397053871	Proliferating AT2	Dph3
Cox20	8.95971564386824e-06	0.784864824097653	0.584	0.356	0.191540801034615	Proliferating AT2	Cox20
Ehd2	9.15406794754597e-06	0.98394386718473	0.382	0.199	0.195695664582638	Proliferating AT2	Ehd2
Nudt9	9.40523611881239e-06	0.792798271314246	0.517	0.294	0.201065137747971	Proliferating AT2	Nudt9
Clta	9.57542380330369e-06	0.557851756386288	0.91	0.775	0.204703410067026	Proliferating AT2	Clta
Sub1	9.7150201899381e-06	0.43150406408301	0.955	0.861	0.207687701620497	Proliferating AT2	Sub1
Puf60	1.01275991353933e-05	0.582183636864703	0.708	0.441	0.216507814316437	Proliferating AT2	Puf60
Pspc1	1.02703296987872e-05	1.10873904773415	0.292	0.128	0.219559108300672	Proliferating AT2	Pspc1
Tpd52l2	1.04158784059587e-05	0.857812399439246	0.551	0.313	0.222670648562585	Proliferating AT2	Tpd52l2
Frmd8	1.05304967569233e-05	0.964102930295664	0.281	0.119	0.225120959669506	Proliferating AT2	Frmd8
Itpa	1.06833063726902e-05	1.04799366693289	0.382	0.192	0.228387723635372	Proliferating AT2	Itpa
Dhrs7b	1.08345472474449e-05	0.97544480090537	0.326	0.148	0.231620951055877	Proliferating AT2	Dhrs7b
Snrpb2	1.09265022154587e-05	0.737321242473388	0.461	0.241	0.233586764362077	Proliferating AT2	Snrpb2
Eif6	1.13567829697917e-05	0.759173444820421	0.629	0.387	0.242785306328207	Proliferating AT2	Eif6
Pigt	1.15022131197023e-05	0.936513315526435	0.449	0.244	0.245894312072997	Proliferating AT2	Pigt
Ddx39b	1.15359428502364e-05	0.536005794988886	0.73	0.506	0.246615386252353	Proliferating AT2	Ddx39b
Ola1	1.15711119698132e-05	0.897282257541742	0.449	0.24	0.247367231690666	Proliferating AT2	Ola1
Fundc2	1.1590247400681e-05	0.945919302064266	0.494	0.272	0.247776308931759	Proliferating AT2	Fundc2
Cfl21	1.16013959470728e-05	0.846589331980106	0.528	0.311	0.248014642556522	Proliferating AT2	Cfl2
Serpinb6b1	1.16790261720652e-05	0.642172006694951	0.764	0.577	0.24967422150641	Proliferating AT2	Serpinb6b
Grhpr	1.19472469491539e-05	0.693334406770025	0.449	0.222	0.255408245279012	Proliferating AT2	Grhpr
Tmem213	1.19868127149037e-05	1.58534482405986	0.281	0.129	0.256254082219212	Proliferating AT2	Tmem213
Rpn2	1.21090832843701e-05	0.523769680351477	0.809	0.668	0.258867982453263	Proliferating AT2	Rpn2
Bspry	1.21626866417522e-05	0.761765597403799	0.517	0.285	0.260013915027378	Proliferating AT2	Bspry
Coa3	1.21825405175182e-05	0.500214563610523	0.843	0.63	0.260438351183505	Proliferating AT2	Coa3
Ube2l3	1.23404213813003e-05	0.692653170025949	0.697	0.503	0.263813528289439	Proliferating AT2	Ube2l3
Elof1	1.24517684120523e-05	0.865134574060017	0.629	0.415	0.266193905112853	Proliferating AT2	Elof1
Psmd8	1.2830985657598e-05	0.630330392698155	0.798	0.613	0.27430081138813	Proliferating AT2	Psmd8
Pvrl1	1.28469550395245e-05	1.06733815285317	0.281	0.121	0.274642204834955	Proliferating AT2	Pvrl1
Retnla	1.30737477008129e-05	1.65764481718342	0.315	0.146	0.279490578347977	Proliferating AT2	Retnla
Ndufa5	1.31386484722388e-05	0.53282492805607	0.82	0.622	0.280878027039521	Proliferating AT2	Ndufa5
Pla2g16	1.32282273238725e-05	1.14419831843592	0.292	0.131	0.282793043729746	Proliferating AT2	Pla2g16
Hnrnpm	1.36246382265457e-05	0.64255910788562	0.685	0.461	0.291267516007094	Proliferating AT2	Hnrnpm
Gfer	1.3906357284597e-05	0.989440602607897	0.382	0.196	0.297290106030116	Proliferating AT2	Gfer
Trim27	1.42120471320445e-05	0.749378078960244	0.427	0.218	0.303825143588847	Proliferating AT2	Trim27
Mrpl22	1.42396031722312e-05	0.978991233349611	0.36	0.177	0.304414236615959	Proliferating AT2	Mrpl22
Rabggtb	1.43572394944028e-05	0.976010329016084	0.36	0.174	0.306929065911344	Proliferating AT2	Rabggtb
Pds5a	1.43580895184837e-05	0.834816568903531	0.472	0.278	0.306947237726145	Proliferating AT2	Pds5a
Mboat7	1.43584524745547e-05	0.783062386146294	0.427	0.219	0.306954997001031	Proliferating AT2	Mboat7
Klf10	1.44284886604309e-05	0.973210330972799	0.281	0.12	0.308452230582692	Proliferating AT2	Klf10
Nudcd2	1.44550216166479e-05	0.780535196932779	0.382	0.18	0.309019452120698	Proliferating AT2	Nudcd2
Ppp1r11	1.45425956508558e-05	0.725149529200073	0.607	0.373	0.310891609823995	Proliferating AT2	Ppp1r11
Pgm2	1.47855252469235e-05	1.04516980458499	0.303	0.136	0.316084958728732	Proliferating AT2	Pgm2
Ddx41	1.48161877181989e-05	1.07870342442801	0.315	0.151	0.316740461039656	Proliferating AT2	Ddx41
Pcnp	1.50394947784873e-05	0.617417592492383	0.685	0.442	0.321514319374501	Proliferating AT2	Pcnp
Alg14	1.50913085445169e-05	1.00744093859789	0.337	0.163	0.322621994064683	Proliferating AT2	Alg14
Pank1	1.51057888265963e-05	0.850778914544577	0.371	0.183	0.322931553534976	Proliferating AT2	Pank1
Glo1	1.54787178161216e-05	0.65359183579554	0.719	0.471	0.330904029473047	Proliferating AT2	Glo1
Psma7	1.54842143462152e-05	0.550419728149372	0.876	0.701	0.331021534293388	Proliferating AT2	Psma7
Ebp	1.57486928814571e-05	0.822190627881994	0.472	0.255	0.33667555641979	Proliferating AT2	Ebp
Smn1	1.60385188010228e-05	1.11018142110481	0.258	0.111	0.342871454928266	Proliferating AT2	Smn1
Slirp1	1.6339629280409e-05	0.76068610089185	0.697	0.467	0.349308594756583	Proliferating AT2	Slirp
Taf1d	1.63860275667437e-05	0.668225707485464	0.416	0.211	0.350300497321847	Proliferating AT2	Taf1d
Hsd17b12	1.65446344040866e-05	0.765130742132426	0.551	0.333	0.353691194290563	Proliferating AT2	Hsd17b12
Mgat4b	1.66458248612159e-05	0.870827251704965	0.416	0.22	0.355854443883074	Proliferating AT2	Mgat4b
Pnrc2	1.66806396667015e-05	1.03283291896395	0.539	0.328	0.356598714794745	Proliferating AT2	Pnrc2
Znhit2	1.70122227324571e-05	0.982503272117152	0.281	0.121	0.363687297574468	Proliferating AT2	Znhit2
Tmem43	1.71730073102095e-05	0.80903101160315	0.348	0.165	0.36712455027766	Proliferating AT2	Tmem43
Aldh7a1	1.71845403158954e-05	0.846594446514862	0.472	0.255	0.367371102873212	Proliferating AT2	Aldh7a1
Lta4h	1.78247151666028e-05	0.807654518311476	0.416	0.211	0.381056760831634	Proliferating AT2	Lta4h
Manf	1.78413458381576e-05	0.462035478720647	0.876	0.655	0.381412291328133	Proliferating AT2	Manf
Usp22	1.80487343209052e-05	0.721685024177688	0.393	0.192	0.385845842312311	Proliferating AT2	Usp22
Bad	1.81953022096433e-05	0.606290542590917	0.64	0.356	0.388979170637754	Proliferating AT2	Bad
Mdh2	1.85236762961633e-05	0.583034907749365	0.82	0.633	0.39599915185938	Proliferating AT2	Mdh2
Fkbp8	1.85474211276731e-05	0.493450733467662	0.843	0.605	0.396506768867395	Proliferating AT2	Fkbp8
Morc2a	1.86278464598185e-05	0.917329001749228	0.27	0.116	0.398226101617999	Proliferating AT2	Morc2a
Ccdc12	1.90035719299256e-05	0.533358824083685	0.82	0.587	0.406258360717948	Proliferating AT2	Ccdc12
Myg1	1.92193304513429e-05	1.01586644357916	0.337	0.163	0.410870846388808	Proliferating AT2	Myg1
Dnajb111	1.92930191908383e-05	0.62412372963567	0.64	0.387	0.41244616426174	Proliferating AT2	Dnajb11
Gtf2b	1.94904466803407e-05	0.657522076339716	0.472	0.252	0.416666769132323	Proliferating AT2	Gtf2b
Prmt5	1.9513723194392e-05	1.07523164185371	0.27	0.119	0.417164374449712	Proliferating AT2	Prmt5
Smarcc1	1.9519502616736e-05	0.832756258353788	0.416	0.213	0.417287926940583	Proliferating AT2	Smarcc1
Mrps17	2.03032073891779e-05	0.877273012072991	0.551	0.326	0.434041967565845	Proliferating AT2	Mrps17
Pbrm1	2.03530945217747e-05	0.665167413654656	0.742	0.525	0.435108454686499	Proliferating AT2	Pbrm1
Nudt4	2.08794307710467e-05	0.794905652423971	0.562	0.363	0.446360471023437	Proliferating AT2	Nudt4
Nras	2.09145920529576e-05	0.822125584977599	0.416	0.211	0.447112148908128	Proliferating AT2	Nras
Smc3	2.09350353278353e-05	0.713632118654349	0.494	0.28	0.447549185238462	Proliferating AT2	Smc3
Raf1	2.09776870116887e-05	0.7153805693054	0.517	0.286	0.44846099293588	Proliferating AT2	Raf1
Sdf2l1	2.10037728140934e-05	0.713340501181343	0.36	0.175	0.44901865521969	Proliferating AT2	Sdf2l1
Prpf40a	2.10386080410514e-05	0.629071128231058	0.618	0.389	0.449763362701598	Proliferating AT2	Prpf40a
Fam134a	2.13063121600565e-05	0.999071513883037	0.292	0.129	0.455486341357688	Proliferating AT2	Fam134a
Ubb	2.14586094311978e-05	0.503277914806712	1	0.97	0.458742152420147	Proliferating AT2	Ubb
Itga6	2.15659066982997e-05	0.935680935437859	0.315	0.149	0.461035953396251	Proliferating AT2	Itga6
Esf1	2.16621236313447e-05	0.826638295305746	0.416	0.219	0.463092878990887	Proliferating AT2	Esf1
Msn	2.16637296778372e-05	0.685372768414543	0.64	0.427	0.463127213052803	Proliferating AT2	Msn
Agpat5	2.22265818778455e-05	0.894891844139227	0.292	0.13	0.475159867384581	Proliferating AT2	Agpat5
Otud4	2.313721087412e-05	0.764171019823486	0.393	0.197	0.494627294066937	Proliferating AT2	Otud4
Dot1l	2.33528289878071e-05	0.849380903598071	0.27	0.116	0.49923677810134	Proliferating AT2	Dot1l
Sec11a	2.35284102408579e-05	0.701063281040601	0.685	0.432	0.502990354129061	Proliferating AT2	Sec11a
Ppig	2.40153267699155e-05	0.723861557918388	0.674	0.468	0.513399655687253	Proliferating AT2	Ppig
Gtf2f1	2.44198226021509e-05	1.06810676399601	0.281	0.124	0.522046967588782	Proliferating AT2	Gtf2f1
Cops6	2.45469599043316e-05	0.731502178760831	0.629	0.4	0.5247649088348	Proliferating AT2	Cops6
Qk1	2.46939088459152e-05	0.649586978410657	0.629	0.428	0.527906383307975	Proliferating AT2	Qk
Sept71	2.4757515119876e-05	0.542716227024849	0.764	0.564	0.529266158232708	Proliferating AT2	Sept7
Yaf2	2.52785426548104e-05	0.860670981134572	0.281	0.122	0.540404684874537	Proliferating AT2	Yaf2
Crk	2.56706225076765e-05	0.705059142850915	0.551	0.324	0.548786567969109	Proliferating AT2	Crk
Swi5	2.61688546756281e-05	0.513662028603648	0.933	0.8	0.559437775255578	Proliferating AT2	Swi5
2310036O22Rik	2.62530079465908e-05	1.05394119746315	0.427	0.247	0.561236803882217	Proliferating AT2	2310036O22Rik
Actr3	2.634880395366e-05	0.551053416058557	0.798	0.573	0.563284730921343	Proliferating AT2	Actr3
Polg	2.65850614065367e-05	0.967528879751058	0.449	0.256	0.568335442748942	Proliferating AT2	Polg
Cuta	2.74509518248958e-05	0.550304615908034	0.831	0.631	0.586846448112622	Proliferating AT2	Cuta
Cdk19	2.81173074436841e-05	0.887205478264988	0.292	0.131	0.60109179853108	Proliferating AT2	Cdk19
Smim8	2.85141412700693e-05	0.745101115724755	0.326	0.149	0.609575312071542	Proliferating AT2	Smim8
Kbtbd2	2.86451608119701e-05	1.15235688504502	0.281	0.129	0.612376247838297	Proliferating AT2	Kbtbd2
Pdhx	2.92368966600936e-05	0.865703908475297	0.281	0.124	0.625026376799481	Proliferating AT2	Pdhx
Nrbf2	2.96052892258216e-05	0.736958928101564	0.404	0.205	0.632901873069614	Proliferating AT2	Nrbf2
Knop1	2.96066010073717e-05	0.928447366279228	0.393	0.212	0.632929916335591	Proliferating AT2	Knop1
Uqcrq	2.97076056691113e-05	0.433463681400869	0.91	0.846	0.635089193994262	Proliferating AT2	Uqcrq
Mrpl33	3.00606305314712e-05	0.592015775569485	0.831	0.62	0.642636159501791	Proliferating AT2	Mrpl33
Prrc2a	3.04716960635417e-05	0.872495886717341	0.607	0.408	0.651423918446394	Proliferating AT2	Prrc2a
Prkag1	3.11880023486739e-05	0.837647544234269	0.472	0.261	0.66673711420995	Proliferating AT2	Prkag1
Cggbp1	3.12378508845207e-05	0.67539892929107	0.652	0.393	0.667802776209283	Proliferating AT2	Cggbp1
Acyp1	3.12470455419699e-05	0.843783870708118	0.427	0.226	0.667999339596233	Proliferating AT2	Acyp1
Ifnar2	3.13015121362427e-05	0.915775436480128	0.539	0.338	0.669163726448597	Proliferating AT2	Ifnar2
Psma5	3.2453884828618e-05	0.692659843050362	0.618	0.391	0.693799149866195	Proliferating AT2	Psma5
D030056L22Rik	3.25304550410329e-05	0.798360005938896	0.36	0.181	0.695436067867201	Proliferating AT2	D030056L22Rik
Pqbp1	3.27552985380395e-05	0.976077425675695	0.416	0.229	0.700242772146208	Proliferating AT2	Pqbp1
Sap18	3.28124572547103e-05	0.551911148813466	0.742	0.481	0.701464711191197	Proliferating AT2	Sap18
Ergic2	3.30833753617645e-05	0.95963427168581	0.438	0.24	0.707256398483801	Proliferating AT2	Ergic2
Cisd1	3.32613116599183e-05	0.709555578595939	0.708	0.5	0.711060320665732	Proliferating AT2	Cisd1
Ubac2	3.33522193523402e-05	1.01623125966216	0.382	0.196	0.713003745314329	Proliferating AT2	Ubac2
Ago2	3.34976994905476e-05	0.964869823183949	0.371	0.193	0.716113819708927	Proliferating AT2	Ago2
Wwtr1	3.36232135755549e-05	0.780952261178847	0.438	0.236	0.718797059818212	Proliferating AT2	Wwtr1
Pop7	3.48057828661457e-05	0.90812855468641	0.337	0.164	0.744078026112462	Proliferating AT2	Pop7
Rnf181	3.48141227538399e-05	0.643993373149573	0.73	0.518	0.74425631623159	Proliferating AT2	Rnf181
Sympk	3.59524362600095e-05	0.610282949707379	0.303	0.133	0.768591182366482	Proliferating AT2	Sympk
Pitpnb	3.74821096457803e-05	0.709276809362424	0.483	0.268	0.801292540007492	Proliferating AT2	Pitpnb
Ephb3	3.79999251555524e-05	0.998754644364733	0.292	0.137	0.8123623999754	Proliferating AT2	Ephb3
Pak1ip1	3.9029711320735e-05	0.936785906285015	0.393	0.21	0.834377168614673	Proliferating AT2	Pak1ip1
Taf12	4.00047126832741e-05	0.947231419781625	0.348	0.171	0.855220747743034	Proliferating AT2	Taf12
Atp5j2	4.04724347840232e-05	0.382185249109429	0.978	0.922	0.865219710812848	Proliferating AT2	Atp5j2
Uqcrc2	4.11008699998634e-05	0.635419208041793	0.685	0.453	0.878654398857079	Proliferating AT2	Uqcrc2
Ndufb8	4.13287345731532e-05	0.444284548672083	0.843	0.769	0.883525687704869	Proliferating AT2	Ndufb8
Cpsf2	4.16908575266887e-05	0.78691992791884	0.326	0.156	0.891267152205551	Proliferating AT2	Cpsf2
Srsf71	4.17908312147866e-05	0.384812048536544	0.764	0.526	0.893404389709709	Proliferating AT2	Srsf7
Tpr1	4.2038907924099e-05	0.707385005922508	0.674	0.483	0.898707773601389	Proliferating AT2	Tpr
Cct2	4.20844448828387e-05	0.564612747449896	0.685	0.439	0.899681262705326	Proliferating AT2	Cct2
Tmem29	4.23705810479106e-05	1.02338948832487	0.258	0.115	0.905798281642232	Proliferating AT2	Tmem29
Acsl5	4.27937754016406e-05	0.539658870200026	0.921	0.777	0.914845330536273	Proliferating AT2	Acsl5
Tdp2	4.29897906936658e-05	0.774746096373302	0.27	0.119	0.919035745449188	Proliferating AT2	Tdp2
Rnf38	4.42717560233694e-05	0.566944802283786	0.315	0.144	0.946441600267591	Proliferating AT2	Rnf38
Gsn	4.43654178920341e-05	0.837144949866433	0.584	0.382	0.948443903695905	Proliferating AT2	Gsn
Akirin2	4.4739003428329e-05	0.829124406186289	0.461	0.26	0.956430415290817	Proliferating AT2	Akirin2
Rab5c	4.53744871867734e-05	0.625573933301342	0.663	0.416	0.970015787078841	Proliferating AT2	Rab5c
Rad50	4.5564691580611e-05	0.865633288827268	0.27	0.121	0.974081976610302	Proliferating AT2	Rad50
Scpep1	4.68930480774139e-05	0.722838187087061	0.449	0.243	1	Proliferating AT2	Scpep1
Ywhaz	4.83145768067975e-05	0.502637197729887	0.854	0.645	1	Proliferating AT2	Ywhaz
Sav1	4.83162708959261e-05	0.765056882025129	0.337	0.161	1	Proliferating AT2	Sav1
Mtx2	5.07698542637482e-05	0.714154639407462	0.404	0.207	1	Proliferating AT2	Mtx2
Mrpl21	5.08393800147034e-05	0.667258973943773	0.562	0.328	1	Proliferating AT2	Mrpl21
Zfp36l2	5.12944884395428e-05	0.697720687928168	0.517	0.298	1	Proliferating AT2	Zfp36l2
Ndufv2	5.21694688646198e-05	0.608768986797268	0.719	0.559	1	Proliferating AT2	Ndufv2
Ube2e3	5.25110583792408e-05	0.70448523022974	0.573	0.359	1	Proliferating AT2	Ube2e3
Kdelr2	5.2526465592031e-05	0.693971207884976	0.708	0.459	1	Proliferating AT2	Kdelr2
Polr2c	5.2630691220309e-05	0.73252380704078	0.551	0.352	1	Proliferating AT2	Polr2c
Gps1	5.29026604320232e-05	0.937572787721425	0.494	0.299	1	Proliferating AT2	Gps1
Ube2m	5.35761887415108e-05	0.658828351278872	0.584	0.366	1	Proliferating AT2	Ube2m
Traf4	5.39558846858066e-05	1.01359380961947	0.292	0.14	1	Proliferating AT2	Traf4
Tbca	5.42131253277334e-05	0.49224397000673	0.899	0.76	1	Proliferating AT2	Tbca
Gprc5a	5.4836612530332e-05	0.660988290664807	0.809	0.618	1	Proliferating AT2	Gprc5a
Atp11b	5.48636177494027e-05	0.718654292999577	0.36	0.181	1	Proliferating AT2	Atp11b
Arl6ip4	5.52266894571516e-05	0.806385547133822	0.506	0.297	1	Proliferating AT2	Arl6ip4
Ube2i	5.53216197940405e-05	0.424316092865332	0.865	0.748	1	Proliferating AT2	Ube2i
Brk1	5.64591973150779e-05	0.412876027668035	0.843	0.659	1	Proliferating AT2	Brk1
Tmem56	5.67023197032327e-05	0.729425073201055	0.416	0.226	1	Proliferating AT2	Tmem56
Cebpg	5.67713596582612e-05	0.828427801717843	0.562	0.348	1	Proliferating AT2	Cebpg
Ipo5	5.69456052167448e-05	0.767503837331471	0.393	0.209	1	Proliferating AT2	Ipo5
Stard7	5.69718708626992e-05	0.943390425621935	0.348	0.181	1	Proliferating AT2	Stard7
Sdcbp	5.90007229278362e-05	0.45760570520576	0.888	0.693	1	Proliferating AT2	Sdcbp
Coro1c	5.90677230537325e-05	0.922371430832226	0.393	0.216	1	Proliferating AT2	Coro1c
Kcnk1	6.11524579155675e-05	0.747271296479726	0.449	0.247	1	Proliferating AT2	Kcnk1
Gja1	6.17782694762488e-05	1.01361836718886	0.685	0.486	1	Proliferating AT2	Gja1
Psmd5	6.18006847941386e-05	0.836622420850135	0.393	0.207	1	Proliferating AT2	Psmd5
Mrpl27	6.18329263283926e-05	0.716969843932721	0.506	0.286	1	Proliferating AT2	Mrpl27
Lars	6.22996258162935e-05	0.887741766171462	0.303	0.145	1	Proliferating AT2	Lars
Tax1bp11	6.30241949631623e-05	0.740883895656441	0.674	0.537	1	Proliferating AT2	Tax1bp1
Bola3	6.38069297071763e-05	0.658810140663216	0.618	0.372	1	Proliferating AT2	Bola3
Cyfip1	6.43938526798767e-05	0.854582248946966	0.449	0.262	1	Proliferating AT2	Cyfip1
Mettl16	6.45035086584711e-05	0.906284021297786	0.281	0.131	1	Proliferating AT2	Mettl16
Pcbp1	6.5156691048365e-05	0.540164307712327	0.798	0.61	1	Proliferating AT2	Pcbp1
Sec11c	6.56280427380021e-05	0.636820336812641	0.798	0.597	1	Proliferating AT2	Sec11c
Hspb8	6.61885315858103e-05	0.92789342594769	0.404	0.215	1	Proliferating AT2	Hspb8
Pdcl3	6.83031698547482e-05	0.653267686039473	0.551	0.319	1	Proliferating AT2	Pdcl3
Meaf6	6.83309097543447e-05	0.892969774634263	0.281	0.13	1	Proliferating AT2	Meaf6
Cox19	6.83535926591443e-05	0.733472277467131	0.348	0.173	1	Proliferating AT2	Cox19
Psmb1	6.91236232609853e-05	0.405641095513114	0.921	0.781	1	Proliferating AT2	Psmb1
Fam101b	7.04346941567499e-05	0.983199736212633	0.258	0.116	1	Proliferating AT2	Fam101b
Pomp	7.05519230758383e-05	0.45927374295334	0.831	0.71	1	Proliferating AT2	Pomp
Ndufaf2	7.05527793168908e-05	0.823719200728819	0.36	0.184	1	Proliferating AT2	Ndufaf2
Clic5	7.07648382013195e-05	0.92048081127706	0.393	0.218	1	Proliferating AT2	Clic5
Tomm22	7.12528699728497e-05	0.686576025690411	0.674	0.474	1	Proliferating AT2	Tomm22
Pkm	7.13808547065028e-05	0.432966918956567	0.843	0.688	1	Proliferating AT2	Pkm
Ino80e	7.21783624300093e-05	0.933068004871921	0.337	0.166	1	Proliferating AT2	Ino80e
Sf1	7.229440851169e-05	0.809745462933929	0.618	0.402	1	Proliferating AT2	Sf1
Ppp5c	7.4038097590095e-05	0.750535569010544	0.472	0.268	1	Proliferating AT2	Ppp5c
Stoml2	7.43760046385982e-05	0.875701647635789	0.404	0.221	1	Proliferating AT2	Stoml2
Pithd1	7.450978657581e-05	1.05328436296401	0.303	0.15	1	Proliferating AT2	Pithd1
Mapk1	7.46531476830175e-05	0.576291237575567	0.674	0.445	1	Proliferating AT2	Mapk1
Gid8	7.47863517238586e-05	0.742494426244731	0.326	0.157	1	Proliferating AT2	Gid8
Cstf3	7.5655392256671e-05	0.892540443919346	0.292	0.14	1	Proliferating AT2	Cstf3
Atp6v1d	7.64844533361394e-05	0.689342145317884	0.562	0.342	1	Proliferating AT2	Atp6v1d
Serf21	7.70049006760833e-05	0.316134054648487	1	0.961	1	Proliferating AT2	Serf2
St14	7.73014689000899e-05	0.664343258696445	0.483	0.276	1	Proliferating AT2	St14
Etfa	7.74269970451816e-05	0.588515533785967	0.652	0.422	1	Proliferating AT2	Etfa
Shfm1	7.83478824809012e-05	0.66974029558215	0.596	0.385	1	Proliferating AT2	Shfm1
Sacm1l	7.94071966641696e-05	0.60873676610904	0.461	0.255	1	Proliferating AT2	Sacm1l
Man1b1	8.02626512174762e-05	1.03536708035226	0.337	0.173	1	Proliferating AT2	Man1b1
Mrpl11	8.28087569742599e-05	1.05048162848675	0.281	0.134	1	Proliferating AT2	Mrpl11
Itfg1	8.38645782528937e-05	0.878403433859092	0.427	0.248	1	Proliferating AT2	Itfg1
Maea	8.52965628228494e-05	0.6259851167329	0.472	0.264	1	Proliferating AT2	Maea
Ppp2ca	8.5824939531014e-05	0.548318064478107	0.685	0.519	1	Proliferating AT2	Ppp2ca
Smarca4	8.66261593842706e-05	0.8907307309001	0.472	0.277	1	Proliferating AT2	Smarca4
0610010K14Rik	8.6932263452521e-05	1.00775242203271	0.416	0.248	1	Proliferating AT2	0610010K14Rik
0610009B22Rik	8.98052492215247e-05	0.617078991678577	0.472	0.263	1	Proliferating AT2	0610009B22Rik
Stra13	9.00270956574809e-05	0.933070480522882	0.382	0.207	1	Proliferating AT2	Stra13
Usp14	9.16611112216486e-05	0.719139277818101	0.438	0.246	1	Proliferating AT2	Usp14
Ninj1	9.17959023762876e-05	0.750177099654454	0.371	0.184	1	Proliferating AT2	Ninj1
Eif2s1	9.18183443984391e-05	0.958091265699335	0.393	0.217	1	Proliferating AT2	Eif2s1
Ssx2ip	9.18493952979068e-05	0.716703036929185	0.438	0.246	1	Proliferating AT2	Ssx2ip
Hbegf1	9.19344366608572e-05	0.93981877566792	0.494	0.311	1	Proliferating AT2	Hbegf
Smarcd2	9.25425810438613e-05	0.828793284719652	0.36	0.186	1	Proliferating AT2	Smarcd2
Dyrk1a	9.2719293485659e-05	0.624660944197675	0.393	0.204	1	Proliferating AT2	Dyrk1a
Mmadhc	9.30542810609731e-05	0.929990015732293	0.382	0.205	1	Proliferating AT2	Mmadhc
Tmem106c	9.54828326931412e-05	0.725357132145139	0.337	0.166	1	Proliferating AT2	Tmem106c
Slc25a4	9.80917912302826e-05	0.495829167366247	0.82	0.625	1	Proliferating AT2	Slc25a4
Psmd4	9.90168410858482e-05	0.529981993812468	0.708	0.47	1	Proliferating AT2	Psmd4
Lzts2	9.98664925296244e-05	0.700958740776317	0.449	0.255	1	Proliferating AT2	Lzts2
Fam120a	0.000100647143223775	0.561781915735623	0.551	0.318	1	Proliferating AT2	Fam120a
Gnai3	0.000101882549917707	0.713976258547826	0.584	0.374	1	Proliferating AT2	Gnai3
Ppp3cb	0.000103127559587536	0.625358352550308	0.472	0.268	1	Proliferating AT2	Ppp3cb
Txndc9	0.000104553217807968	0.559618779204413	0.539	0.309	1	Proliferating AT2	Txndc9
M6pr	0.000105338773407821	0.663687861869532	0.663	0.432	1	Proliferating AT2	M6pr
Ccar1	0.000105473877630696	0.60129612066486	0.449	0.251	1	Proliferating AT2	Ccar1
Coq10b	0.000105750947561589	0.773431617277862	0.348	0.178	1	Proliferating AT2	Coq10b
Tmem38b	0.000107380935122974	0.806443462390837	0.404	0.222	1	Proliferating AT2	Tmem38b
Ctbp1	0.000109007909461	0.701432843367513	0.618	0.434	1	Proliferating AT2	Ctbp1
Kmt5a	0.000109505516211778	1.40919080424306	0.326	0.185	1	Proliferating AT2	Kmt5a
Polr2j	0.000109880941715701	0.689221565890166	0.629	0.459	1	Proliferating AT2	Polr2j
Lrrc47	0.000110054889623979	0.737046864756017	0.281	0.129	1	Proliferating AT2	Lrrc47
Lsm14a	0.000111403008852919	0.505679439629963	0.528	0.298	1	Proliferating AT2	Lsm14a
Oxct1	0.000111845430070405	0.562526589112644	0.708	0.514	1	Proliferating AT2	Oxct1
Stt3b	0.000114823938975537	0.577304774950906	0.539	0.312	1	Proliferating AT2	Stt3b
Ppp2r2d	0.00011509382392499	0.724424255415896	0.438	0.241	1	Proliferating AT2	Ppp2r2d
Ppp4c	0.000116604546836574	0.589788097728739	0.539	0.32	1	Proliferating AT2	Ppp4c
Ywhab	0.000117317304328712	0.511437981385402	0.742	0.564	1	Proliferating AT2	Ywhab
Exosc1	0.000119402870755467	0.815107101631488	0.27	0.124	1	Proliferating AT2	Exosc1
Txndc17	0.000119453877943261	0.501278153041504	0.798	0.638	1	Proliferating AT2	Txndc17
Emc3	0.000120281311204951	0.629320504329849	0.506	0.283	1	Proliferating AT2	Emc3
Aars	0.000121004239764755	0.806581091506	0.36	0.189	1	Proliferating AT2	Aars
Pdcd10	0.000121181762260806	0.529714190636479	0.573	0.357	1	Proliferating AT2	Pdcd10
Comt	0.000123361808963154	0.599685259153037	0.764	0.543	1	Proliferating AT2	Comt
Rab6a	0.000124537233007406	0.59895458098982	0.618	0.392	1	Proliferating AT2	Rab6a
Cyth2	0.000125924085097995	0.825408975259556	0.461	0.271	1	Proliferating AT2	Cyth2
Mrps11	0.000127847746293624	0.82779105220137	0.348	0.183	1	Proliferating AT2	Mrps11
Ewsr1	0.000131196022462107	0.562473372722071	0.775	0.506	1	Proliferating AT2	Ewsr1
Cfap36	0.000132066269118063	0.822907122726972	0.438	0.263	1	Proliferating AT2	Cfap36
Mtpn	0.000133033514709094	0.631625354121102	0.685	0.481	1	Proliferating AT2	Mtpn
Pex11a	0.000135609367836085	1.11934752425913	0.371	0.221	1	Proliferating AT2	Pex11a
Ift46	0.000135633909974912	0.656397825850016	0.303	0.147	1	Proliferating AT2	Ift46
Ccdc251	0.000136543119549067	0.934850450971473	0.427	0.253	1	Proliferating AT2	Ccdc25
Snrpd3	0.000136704943187377	0.638184278771273	0.528	0.318	1	Proliferating AT2	Snrpd3
Lrrc59	0.000137454754469352	0.982823857551482	0.393	0.227	1	Proliferating AT2	Lrrc59
Mad2l2	0.000137925512412724	0.793012944507529	0.326	0.166	1	Proliferating AT2	Mad2l2
Entpd11	0.000138689230003411	0.649291680449677	0.64	0.443	1	Proliferating AT2	Entpd1
Psenen	0.000138831518480818	0.526057159431135	0.831	0.691	1	Proliferating AT2	Psenen
Rbm17	0.000141432473221115	0.679798760641966	0.438	0.243	1	Proliferating AT2	Rbm17
Snx18	0.000141504461329889	0.860613579503653	0.337	0.175	1	Proliferating AT2	Snx18
Wasf2	0.000142016807783818	0.767222562511662	0.483	0.307	1	Proliferating AT2	Wasf2
Cops5	0.000142970521929158	0.776591154262381	0.427	0.239	1	Proliferating AT2	Cops5
Rab151	0.000144079958496593	0.615337241589172	0.427	0.236	1	Proliferating AT2	Rab15
BC005561	0.000144364874929364	0.659286043636812	0.337	0.172	1	Proliferating AT2	BC005561
Cdc34	0.000147097070952963	0.898181956025329	0.416	0.233	1	Proliferating AT2	Cdc34
Cops8	0.000148429342936554	0.714827616380811	0.427	0.244	1	Proliferating AT2	Cops8
Dhx32	0.000148466793221082	0.580937660398943	0.326	0.159	1	Proliferating AT2	Dhx32
Npm1	0.000151217695812773	0.381970823658281	0.933	0.842	1	Proliferating AT2	Npm1
Tapbpl	0.000154328177065289	1.20115945160433	0.281	0.14	1	Proliferating AT2	Tapbpl
Zfp422	0.000155170931640255	0.773928751161561	0.281	0.131	1	Proliferating AT2	Zfp422
Ddb1	0.000158715425433471	0.466213488992497	0.708	0.477	1	Proliferating AT2	Ddb1
Cspp1	0.000160466760604794	1.02804491766225	0.371	0.21	1	Proliferating AT2	Cspp1
Brcc3	0.000162215637165007	0.798085965891336	0.315	0.158	1	Proliferating AT2	Brcc3
Prpf31	0.000162232211735855	0.861527878786557	0.281	0.132	1	Proliferating AT2	Prpf31
Metap2	0.000164753236231747	0.471011290164972	0.798	0.582	1	Proliferating AT2	Metap2
Ccm2	0.000164975243485342	0.785208529599012	0.303	0.151	1	Proliferating AT2	Ccm2
Rbbp8	0.000167410976669498	0.825541077812775	0.292	0.148	1	Proliferating AT2	Rbbp8
Cnot7	0.000167658969519876	0.889912923637542	0.404	0.23	1	Proliferating AT2	Cnot7
2010107E04Rik	0.000168415954598845	0.76683764187448	0.517	0.333	1	Proliferating AT2	2010107E04Rik
Psmd3	0.000171612993991541	0.746572510484128	0.494	0.298	1	Proliferating AT2	Psmd3
Mrpl17	0.000171803292130692	0.552708686448149	0.607	0.395	1	Proliferating AT2	Mrpl17
Mrpl15	0.000175031369263454	0.600878961347809	0.382	0.201	1	Proliferating AT2	Mrpl15
Khdrbs1	0.000175558640439318	0.601891018074534	0.528	0.325	1	Proliferating AT2	Khdrbs1
Frg1	0.000177101136509742	0.763841720219153	0.461	0.261	1	Proliferating AT2	Frg1
Clcc1	0.000177260343064181	0.91978231145377	0.258	0.123	1	Proliferating AT2	Clcc1
Arhgdia	0.000177567683236688	0.500154051425684	0.888	0.725	1	Proliferating AT2	Arhgdia
Ppp1r15b	0.000179554219310032	0.74316102416676	0.382	0.209	1	Proliferating AT2	Ppp1r15b
Sepw1	0.000181808790611272	0.565803103890283	0.584	0.387	1	Proliferating AT2	Sepw1
Cdc37	0.000182878964725817	0.548306609427492	0.685	0.47	1	Proliferating AT2	Cdc37
Immp1l	0.000183576586880884	0.66584143572649	0.472	0.277	1	Proliferating AT2	Immp1l
Igsf8	0.000189434726198843	0.843030218827261	0.27	0.128	1	Proliferating AT2	Igsf8
Nup50	0.00018986257342396	0.976911399214182	0.315	0.163	1	Proliferating AT2	Nup50
Msra	0.000190024082317596	0.638522641693968	0.337	0.17	1	Proliferating AT2	Msra
Leo1	0.000192625174434101	0.871601357103045	0.258	0.12	1	Proliferating AT2	Leo1
C1d	0.000193436681986797	0.724106387256437	0.449	0.254	1	Proliferating AT2	C1d
Eea1	0.000194548410089926	0.644230707827603	0.382	0.203	1	Proliferating AT2	Eea1
Nmt2	0.000196835981911742	0.72073504756003	0.416	0.241	1	Proliferating AT2	Nmt2
Psmg1	0.000197536524702003	0.918308078901398	0.281	0.139	1	Proliferating AT2	Psmg1
Armc8	0.000197870352948661	0.814720932485603	0.292	0.144	1	Proliferating AT2	Armc8
Trip6	0.000198031136205261	0.690771612810197	0.393	0.214	1	Proliferating AT2	Trip6
Nfkbil1	0.000198506823074919	0.857795431630036	0.281	0.136	1	Proliferating AT2	Nfkbil1
Baz1b1	0.000201385085600692	0.829415344833979	0.494	0.297	1	Proliferating AT2	Baz1b
Cdk2ap1	0.000204482210086821	0.898169227073972	0.281	0.139	1	Proliferating AT2	Cdk2ap1
Gramd2	0.000204496709962515	0.514507251168414	0.393	0.213	1	Proliferating AT2	Gramd2
Ahsa1	0.000206103709219304	0.701103893146512	0.449	0.254	1	Proliferating AT2	Ahsa1
Acadl1	0.000209430928618972	0.492006704724467	0.674	0.487	1	Proliferating AT2	Acadl
Tbcb	0.000210032253267757	0.649403331538907	0.618	0.428	1	Proliferating AT2	Tbcb
Brix1	0.000210323535093866	0.837354194333259	0.326	0.168	1	Proliferating AT2	Brix1
Krr1	0.000214395242661229	0.670534271836732	0.315	0.156	1	Proliferating AT2	Krr1
Mrps18c	0.000215272076231421	0.628826248243306	0.551	0.353	1	Proliferating AT2	Mrps18c
Cpd	0.000215373921441447	0.711873555913461	0.382	0.214	1	Proliferating AT2	Cpd
Taf7	0.000217943335422576	0.738863084091644	0.27	0.128	1	Proliferating AT2	Taf7
Sumo3	0.0002270163010107	0.510723662532987	0.719	0.5	1	Proliferating AT2	Sumo3
Cox6a1	0.00022781688605534	0.406717715161734	0.955	0.875	1	Proliferating AT2	Cox6a1
Psmd6	0.000229681416420404	0.650017923268064	0.483	0.281	1	Proliferating AT2	Psmd6
Hsbp1	0.000232847067599893	0.444031309053033	0.865	0.72	1	Proliferating AT2	Hsbp1
Rab35	0.00023403264380817	0.725598627736231	0.337	0.175	1	Proliferating AT2	Rab35
Dcaf7	0.00023459149878166	0.638360161950231	0.393	0.211	1	Proliferating AT2	Dcaf7
Rbm28	0.000235055359884988	0.801290350409955	0.337	0.174	1	Proliferating AT2	Rbm28
Stag1	0.000238083041664613	0.810165166703405	0.393	0.224	1	Proliferating AT2	Stag1
Twistnb	0.000241056256566929	1.22409544675326	0.292	0.151	1	Proliferating AT2	Twistnb
0610012G03Rik1	0.000241313931336138	0.628098967869206	0.596	0.379	1	Proliferating AT2	0610012G03Rik
Rap1a	0.000246650826280878	0.634615488286642	0.719	0.522	1	Proliferating AT2	Rap1a
Wdr74	0.000248756207827683	0.71370236493246	0.258	0.119	1	Proliferating AT2	Wdr74
Rbmx	0.000248798689990104	0.695669733078619	0.36	0.199	1	Proliferating AT2	Rbmx
Ndufb10	0.000249268351591236	0.358259254683652	0.91	0.761	1	Proliferating AT2	Ndufb10
Sh3gl1	0.000249908943104233	0.602218332963956	0.281	0.133	1	Proliferating AT2	Sh3gl1
Ube2d2a	0.000253500849089927	0.507595614683779	0.753	0.558	1	Proliferating AT2	Ube2d2a
Smarce1	0.000256366880952368	0.741547964545929	0.483	0.293	1	Proliferating AT2	Smarce1
Rcor3	0.000257072626963159	0.814975282471641	0.281	0.14	1	Proliferating AT2	Rcor3
Hras	0.000262343005329437	0.52044575363967	0.764	0.589	1	Proliferating AT2	Hras
Nae1	0.000262542347637299	0.736773461511996	0.382	0.21	1	Proliferating AT2	Nae1
Med9	0.000263095888349326	0.863591725895646	0.382	0.219	1	Proliferating AT2	Med9
Sephs1	0.000265107316436771	0.80371789813202	0.27	0.131	1	Proliferating AT2	Sephs1
Sec13	0.000266971184193748	0.686694722442804	0.528	0.329	1	Proliferating AT2	Sec13
2410015M20Rik	0.000267076721646348	0.541581402004331	0.517	0.314	1	Proliferating AT2	2410015M20Rik
Ifi35	0.000267560286286769	0.706291094274112	0.292	0.144	1	Proliferating AT2	Ifi35
Tubb2a	0.000268778934588733	0.928487269815174	0.27	0.133	1	Proliferating AT2	Tubb2a
Stk4	0.000276072622443447	0.908383026929253	0.382	0.222	1	Proliferating AT2	Stk4
Eftud2	0.000276748156595709	0.688502701910561	0.303	0.149	1	Proliferating AT2	Eftud2
Ahctf1	0.00027909251740884	0.825353101753814	0.326	0.174	1	Proliferating AT2	Ahctf1
Sltm	0.000279918881877383	0.499587874134213	0.483	0.287	1	Proliferating AT2	Sltm
Cyb5r1	0.000282459274970964	0.884319683721785	0.292	0.15	1	Proliferating AT2	Cyb5r1
Rtn4	0.000283450896516239	0.563996352833071	0.584	0.379	1	Proliferating AT2	Rtn4
Mrpl10	0.000284397139707071	0.605626444575762	0.326	0.164	1	Proliferating AT2	Mrpl10
Krcc1	0.000287745191166232	0.523272731718933	0.618	0.387	1	Proliferating AT2	Krcc1
Rnps11	0.000294791342724502	0.266329895472753	0.618	0.362	1	Proliferating AT2	Rnps1
Mat2a	0.000295236771692291	0.592527784802981	0.753	0.601	1	Proliferating AT2	Mat2a
Gpat4	0.00029861262054968	0.712929513143748	0.292	0.142	1	Proliferating AT2	Gpat4
Tcf3	0.000298878932513656	0.802727345489214	0.303	0.157	1	Proliferating AT2	Tcf3
Sh3bgrl3	0.000303051593109095	0.534936927328589	0.775	0.616	1	Proliferating AT2	Sh3bgrl3
Cnot6l1	0.000313575819991489	0.873803820984787	0.517	0.338	1	Proliferating AT2	Cnot6l
Sdhc	0.000317862109971904	0.544225910519333	0.753	0.513	1	Proliferating AT2	Sdhc
Atp5a1	0.000318527784650468	0.32078230067084	0.944	0.872	1	Proliferating AT2	Atp5a1
Zfp260	0.000319529394909144	0.567759343450439	0.27	0.127	1	Proliferating AT2	Zfp260
Vps29	0.000320177583712082	0.725173804876937	0.539	0.347	1	Proliferating AT2	Vps29
Ski	0.000323962473712481	0.52725932190967	0.427	0.24	1	Proliferating AT2	Ski
Grb7	0.000324347657801186	0.691736857522308	0.449	0.276	1	Proliferating AT2	Grb7
Tfdp2	0.000324406049917436	0.822504653257306	0.315	0.164	1	Proliferating AT2	Tfdp2
Smoc2	0.000328132301035779	0.56658113385825	0.27	0.129	1	Proliferating AT2	Smoc2
Pmm1	0.000332123495001233	0.747309307258543	0.438	0.25	1	Proliferating AT2	Pmm1
Kcne2	0.000333344872662259	0.79233682727995	0.584	0.433	1	Proliferating AT2	Kcne2
Kars	0.000335867026708523	0.75453308297367	0.292	0.147	1	Proliferating AT2	Kars
Pabpc1	0.000343339473176558	0.375335837065538	0.888	0.723	1	Proliferating AT2	Pabpc1
Elf2	0.00034701602516513	0.640639616294402	0.472	0.289	1	Proliferating AT2	Elf2
Usmg5	0.000348747407142779	0.860907764894388	0.472	0.314	1	Proliferating AT2	Usmg5
[truncated: 550 more rows]
